# Supplementary material for: Genetic Diversity in FUB Genes of Fusarium oxysporum f. sp. cubense Suggests Horizontal Gene Transfer
Source: Front Plant Sci. 2019 Sep 4;10:1069. doi: 10.3389/fpls.2019.01069 (PMC6738028; doi:10.3389/fpls.2019.01069)
Supplement: Supplementary file 1 [file Table_1.xlsx]

## Sheet: Sheet1
Supplemental table 1. Genetic diversity and divergence in/between Foc groups on the 15 genes.
Gene name	Length of coding sequence (bp)	race 1				race 4				Inter-group			Foc					Average Ka/Ks between isoaltes
		Nucleotide diversity (Pi)	No. of intraspecific variations	No. of Haplotypes	Haplotype diversity	Nucleotide diversity (Pi)	No. of intraspecific variations	No. of haplotypes	Haplotype diversity	Dxy#	Fixed Variation	Fixed non-syn& variations	Total No. of variations|mutations	Tri-allelic	Four-allelic	Syn mutations	Non-syn mut
EE-1a	1380	0.00280 ± 0.0002	9	5	0.800 ± 0.066	0.00024 ± 0.00015	3	3	0.216 ± 0.124	0.00477 ± 0.00121	2	0	14	0	0	13	1	0.018 ± 0.027
RPB1	5253	0.00179 ± 0.00014	27	8	0.900 ± 0.046	0.00083 ± 0.00006	11	6	0.778 ± 0.066	0.00541 ± 0.00084	16	1	54	0	0	51	3	0.016 ± 0.01
RPB2	3810	0.00223 ± 0.00015	20	5	0.800 ± 0.066	0.00014 ± 0.00001	1	2	0.523 ± 0.048	0.00409 ± 0.00086	8	0	29	0	0	28	1	0.002 ± 0.006
FUB1	7230	0.01313 ± 0.00184	293|294*	9	0.917 ± 0.046	0.00669 ± 0.00076	123	5	0.712 ± 0.074	0.02844 ± 0.00470	61	25	442|450	8	0	312	132	0.114 ± 0.029
FUB2	312	0.01686 ± 0.00369	20	6	0.850 ± 0.054	0.00330 ± 0.00034	2	3	0.569 ± 0.007	0.02426 ± 0.00489	0	0	22	0	0	14	8	0.166 ± 0.122
FUB3	1530	0.02129 ± 0.00160	82|83	9	0.925 ± 0.039	0.00181 ± 0.00024	7|8	4	0.608 ± 0.086	0.05168 ± 0.00935	46	3	133|136	3	0	118	18	0.049 ± 0.048
FUB4	801	0.04896 ± 0.00428	78|81	8	0.900 ± 0.046	0.00464 ± 0.00047	8	4	0.627 ± 0.073	0.06413 ± 0.01218	15	1	97|101	4	0	90	11	0.027 ± 0.015
FUB5	1203	0.01434 ± 0.00098	40	7	0.883 ± 0.045	0.01755 ± 0.00292	46	4	0.608 ± 0.086	0.06958 ± 0.01286	47	4	121|130	9	0	107	20	0.057 ± 0.026
FUB6	1071	0.01195 ± 0.00195	32	7	0.892 ± 0.044	0.00288 ± 0.00035	7	5	0.745 ± 0.064	0.04126 ± 0.00702	31	2	69	0	0	59	10	0.049 ± 0.047
FUB7	1299	0.02419 ± 0.00498	82|84	8	0.900 ± 0.046	0.00182 ± 0.00021	7	6	0.758 ± 0.07	0.03884 ± 0.00765	26	0	110|116	6	0	110	6	0.07 ± 0.145
FUB8	3108	0.02097 ± 0.00143	164|168	9	0.917 ± 0.046	0.00567 ± 0.00035	36	4	0.725 ± 0.055	0.03086 ± 0.00516	25	11	218|224	6	0	154	70	0.134 ± 0.049
FUB9	1161	0.00879 ± 0.00071	31|32	7	0.867 ± 0.057	0.00205 ± 0.00015	5	3	0.686 ± 0.050	0.01191 ± 0.00216	2	0	38|39	1	0	31	8	0.078 ± 0.089
FUB10	1248	0.00762 ± 0.0006	25	9	0.933 ± 0.035	0.00175 ± 0.00021	6	5	0.739 ± 0.075	0.01043 ± 0.00175	5	0	35|36	1	0	30	6	0.061 ± 0.056
FUB11	1779	0.00747 ± 0.00067	36|37	7	0.850 ± 0.060	0.00341 ± 0.00058	17	6	0.810 ± 0.057	0.01227 ± 0.00207	3	1	56|57	1	0	53	4	0.022 ± 0.018
FUB12	1983	0.00918 ± 0.00090	49|50	6	0.808 ± 0.069	0.00203 ± 0.00017	10	5	0.771 ± 0.063	0.01489 ± 0.00265	11	3	67|69	2	0	58	11	0.052 ± 0.018
*The number before and after the '|' symbol are the number of variations and mutations, respectively; #The average number of nucleotide substitutions per site between populations (Nei, 1987); &Syn is an abrreviation for synonymous.
