# Supplementary material for: Genetic Diversity in FUB Genes of Fusarium oxysporum f. sp. cubense Suggests Horizontal Gene Transfer
Source: Front Plant Sci. 2019 Sep 4;10:1069. doi: 10.3389/fpls.2019.01069 (PMC6738028; doi:10.3389/fpls.2019.01069)
Supplement: Supplementary file 2 [file Table_2.xlsx]

## Sheet: Sheet1
Supplemental Table 2. Site selection analysis using different algorithms on the 15 genes.
Gene	Site#	FEL*	SLAC	MEME	Selection type
FUB1	54	0.003	0.037037	-NS-	Negative
FUB1	56	0	0.0270717	-NS-	Negative
FUB1	107	0.005	0.0221345	-NS-	Negative
FUB1	122	0.014	0.0470764	-NS-	Negative
FUB1	166	0.004	0.0269706	-NS-	Negative
FUB1	262	0.006	0.037037	-NS-	Negative
FUB1	300	0.009	0.037037	-NS-	Negative
FUB1	301	0.007	0.037037	-NS-	Negative
FUB1	344	0.014	0.037037	-NS-	Negative
FUB1	429	0.002	0.0263329	-NS-	Negative
FUB1	633	0	0.00804149	-NS-	Negative
FUB1	634	0.005	0.037037	-NS-	Negative
FUB1	660	0	0.0129428	-NS-	Negative
FUB1	706	0.003	0.037037	-NS-	Negative
FUB1	712	0.002	0.0187639	-NS-	Negative
FUB1	716	0.005	0.037037	-NS-	Negative
FUB1	729	0.003	0.037037	-NS-	Negative
FUB1	784	0.009	0.037037	-NS-	Negative
FUB1	799	0.003	0.037037	-NS-	Negative
FUB1	854	0.006	0.037037	-NS-	Negative
FUB1	870	0.008	0.037037	-NS-	Negative
FUB1	876	0.001	0.0370569	-NS-	Negative
FUB1	965	0.007	0.037037	-NS-	Negative
FUB1	967	0.006	0.037037	-NS-	Negative
FUB1	1010	0.034	0.037037	-NS-	Negative
FUB1	1012	0.006	0.0215562	-NS-	Negative
FUB1	1021	0.011	0.0123457	-NS-	Negative
FUB1	1050	0.005	0.037037	-NS-	Negative
FUB1	1064	0.015	0.037037	-NS-	Negative
FUB1	1081	0.002	0.0302585	-NS-	Negative
FUB1	1157	0	0.0179274	-NS-	Negative
FUB1	1210	0.008	0.037037	-NS-	Negative
FUB1	1255	-NS-	0.0449102	-NS-	Negative
FUB1	1302	0.004	0.0252414	-NS-	Negative
FUB1	1316	0.022	0.0423105	-NS-	Negative
FUB1	1350	0.006	0.0143478	-NS-	Negative
FUB1	1360	0.02	-NS-	0.03	Negative
FUB1	1452	0.003	0.0178476	-NS-	Negative
FUB1	1591	0.003	0.0132354	-NS-	Negative
FUB1	1613	0.001	0.0123457	-NS-	Negative
FUB1	1713	0.012	0.037037	-NS-	Negative
FUB1	1715	0.015	0.037037	-NS-	Negative
FUB1	1732	0.008	0.037037	-NS-	Negative
FUB1	1744	0.04	0.0419459	-NS-	Negative
FUB1	1748	0	0.00270258	-NS-	Negative
FUB1	1769	0.002	0.0123457	-NS-	Negative
FUB1	1770	0.002	0.0123457	-NS-	Negative
FUB1	1792	0.003	0.0123457	-NS-	Negative
FUB1	1793	0.009	0.0200303	-NS-	Negative
FUB1	1816	0.001	0.00266512	-NS-	Negative
FUB1	1849	0.006	0.037037	-NS-	Negative
FUB1	1858	0.012	0.0383898	-NS-	Negative
FUB1	1867	0.011	0.0263755	-NS-	Negative
FUB1	1976	0.001	0.0179935	-NS-	Negative
FUB1	2098	0.013	0.017902	-NS-	Negative
FUB1	2108	0.005	0.0123457	-NS-	Negative
FUB1	2186	0.002	0.0123457	-NS-	Negative
FUB3	2	0.021	0.037037	-NS-	Negative
FUB3	26	0.013	0.037037	-NS-	Negative
FUB3	49	0.021	0.0398731	-NS-	Negative
FUB3	91	0.011	0.0285018	-NS-	Negative
FUB3	120	0.007	0.037037	-NS-	Negative
FUB3	245	0.003	0.0123457	-NS-	Negative
FUB3	266	0.017	0.0482843	-NS-	Negative
FUB3	286	0.002	0.0123457	-NS-	Negative
FUB3	420	0.001	0.0373199	-NS-	Negative
FUB3	439	0.014	0.037037	-NS-	Negative
FUB4	34	0.002	0.0152418	-NS-	Negative
FUB4	95	0.005	0.037037	-NS-	Negative
FUB4	188	0.007	0.037037	-NS-	Negative
FUB4	201	0.002	0.037037	-NS-	Negative
FUB4	211	0.009	0.037037	-NS-	Negative
FUB4	241	0.003	0.037037	-NS-	Negative
FUB5	18	0	0.00137174	-NS-	Negative
FUB5	55	0.006	0.0274465	-NS-	Negative
FUB5	59	0.001	0.0123457	-NS-	Negative
FUB5	67	0.001	0.0184926	-NS-	Negative
FUB5	80	0.007	0.0181297	-NS-	Negative
FUB5	141	0.018	0.0431572	-NS-	Negative
FUB5	152	0.019	0.0373614	-NS-	Negative
FUB5	163	0.008	0.0374346	-NS-	Negative
FUB5	175	0.001	0.037037	-NS-	Negative
FUB5	183	0.007	0.037037	-NS-	Negative
FUB5	270	0	0.00411523	-NS-	Negative
FUB6	81	0.025	0.041332	-NS-	Negative
FUB6	91	0.001	0.0450181	-NS-	Negative
FUB6	108	0.007	0.0224391	-NS-	Negative
FUB6	123	0.005	0.00631033	-NS-	Negative
FUB6	166	0.005	0.037037	-NS-	Negative
FUB7	14	0.003	0.0123457	-NS-	Negative
FUB7	85	0	0.00411523	-NS-	Negative
FUB7	116	0.011	0.037037	-NS-	Negative
FUB7	119	0.003	0.0114569	-NS-	Negative
FUB7	153	0.002	0.0306069	-NS-	Negative
FUB7	164	0.005	0.0123457	-NS-	Negative
FUB7	166	0.006	0.037037	-NS-	Negative
FUB7	169	0.002	0.00563582	-NS-	Negative
FUB7	170	0.005	0.0139727	-NS-	Negative
FUB7	173	0.002	0.0464118	-NS-	Negative
FUB7	175	0.022	0.037037	-NS-	Negative
FUB7	199	0.009	0.0423357	-NS-	Negative
FUB7	251	0.017	0.0382203	-NS-	Negative
FUB7	404	0.001	0.046873	-NS-	Negative
FUB8	9	0.001	0.0123457	-NS-	Negative
FUB8	19	0.001	0.0254688	-NS-	Negative
FUB8	56	0.012	0.0243806	-NS-	Negative
FUB8	86	0.001	0.00540656	-NS-	Negative
FUB8	87	0.001	0.0152585	-NS-	Negative
FUB8	88	0.003	0.0254378	-NS-	Negative
FUB8	147	0.001	0.0123457	-NS-	Negative
FUB8	181	0.009	0.0393903	-NS-	Negative
FUB8	184	0.021	0.037037	-NS-	Negative
FUB8	192	0.014	0.037037	-NS-	Negative
FUB8	194	0.028	0.037037	-NS-	Negative
FUB8	199	0	0.0123457	-NS-	Negative
FUB8	222	0.022	0.037037	-NS-	Negative
FUB8	229	0.019	0.037037	-NS-	Negative
FUB8	275	0.011	0.037037	-NS-	Negative
FUB8	311	0.005	0.0123457	-NS-	Negative
FUB8	337	0.01	0.037037	-NS-	Negative
FUB8	348	0.003	0.0200411	-NS-	Negative
FUB8	377	0.001	0.0123457	-NS-	Negative
FUB8	427	0.023	0.037037	-NS-	Negative
FUB8	452	0.007	0.0232016	-NS-	Negative
FUB8	587	0.009	0.0424526	-NS-	Negative
FUB8	625	0.002	0.0123457	-NS-	Negative
FUB8	755	0.011	0.037037	-NS-	Negative
FUB8	769	0	0.00368507	-NS-	Negative
FUB8	785	0.018	0.0374331	-NS-	Negative
FUB8	793	0.005	0.0123457	-NS-	Negative
FUB8	882	0.006	0.037037	-NS-	Negative
FUB8	896	0.001	0.0452675	-NS-	Negative
FUB8	897	0.001	0.0121055	-NS-	Negative
FUB8	899	0.002	0.0244886	-NS-	Negative
FUB8	900	0.004	0.0148218	-NS-	Negative
FUB8	901	0.001	0.0231872	-NS-	Negative
FUB8	905	0.007	0.037037	-NS-	Negative
FUB8	906	0.005	0.037037	-NS-	Negative
FUB8	920	0.001	0.0151869	-NS-	Negative
FUB8	931	0.009	0.037037	-NS-	Negative
FUB8	977	0.009	0.0252157	-NS-	Negative
FUB8	978	0.003	0.0241163	-NS-	Negative
FUB8	983	0.005	0.0123457	-NS-	Negative
FUB8	1001	0.003	0.037037	-NS-	Negative
FUB8	1015	0.047	-NS-	0.04	Negative
FUB9	214	0.02	0.0404086	-NS-	Negative
FUB9	268	0.011	0.0136133	-NS-	Negative
FUB9	357	0.013	0.0180088	-NS-	Negative
FUB9	370	0.018	0.037037	-NS-	Negative
FUB10	354	0.009	0.037037	-NS-	Negative
FUB10	366	0.017	0.037037	-NS-	Negative
FUB11	68	0.035	0.037037	-NS-	Negative
FUB11	104	0.001	0.020327	-NS-	Negative
FUB11	212	0.004	0.0299557	-NS-	Negative
FUB11	269	0.018	0.037037	-NS-	Negative
FUB11	431	0.02	0.037037	-NS-	Negative
FUB11	457	0.014	0.037037	-NS-	Negative
FUB11	468	0.033	0.0482462	-NS-	Negative
FUB12	101	0	0.0129875	-NS-	Negative
FUB12	186	0.007	0.037037	-NS-	Negative
FUB12	216	0.004	0.037037	-NS-	Negative
FUB12	217	0.001	0.0143865	-NS-	Negative
FUB12	229	0.003	0.0247074	-NS-	Negative
FUB12	246	0.001	0.037037	-NS-	Negative
FUB12	272	0.002	0.0377511	-NS-	Negative
FUB12	278	0.002	0.0445517	-NS-	Negative
FUB12	287	0.003	0.037037	-NS-	Negative
FUB12	310	0.001	0.0309438	-NS-	Negative
FUB12	331	0.005	0.037037	-NS-	Negative
FUB12	446	0	0.0123457	-NS-	Negative
FUB12	517	0	0.00332516	-NS-	Negative
FUB12	538	0.001	0.0140816	-NS-	Negative
FUB12	588	0.002	0.0466072	-NS-	Negative
