# Supplementary material for: Genetic Diversity in FUB Genes of Fusarium oxysporum f. sp. cubense Suggests Horizontal Gene Transfer
Source: Front Plant Sci. 2019 Sep 4;10:1069. doi: 10.3389/fpls.2019.01069 (PMC6738028; doi:10.3389/fpls.2019.01069)
Supplement: Supplementary file 3 [file Table_3.xlsx]

## Sheet: RPB1
>FO25433
ATGGCTAACCTTTACTTCACCCACTCGAGCGCTCCGCTCAAGACGGTGGAAGAGATTCAGTTCGGTTTGATGTCTCCCGAGGAGATCAAGAACATGAGTGTCTGCCACATTACTTATCCCGAAACGATGGAGGAGAACAAAACAAAGCCTCGTGACGGTGGCCTCAATGACCCGCTTCTCGGATCGATCGATCGACAATTCCGTTGCAAGACCTGCACCCAAGCAATGGGCGAGTGCCCTGGCCACTTCGGTCACATCGAACTGGCCAAACCTGTCTACCATCCCGGATTTATCAAGAAAGTCAAAAAGATTTTGGAGATTGTCTGCCACAACTGTAGCAAAGTGCTAGCCGATGATAGAGATCCTGAGTTCGTTAACGCCATTAACACTCGAGATCCT…
>FO26406
ATGGCTAACCTTTACTTCACCCACTCGAGCGCTCCGCTCAAGACGGTGGAAGAGATTCAGTTCGGTTTGATGTCTCCCGAGGAGATCAAGAACATGAGTGTCTGCCACATTACTTATCCCGAAACGATGGAGGAGAACAAAACAAAGCCTCGTGACGGTGGCCTCAATGACCCGCTTCTCGGATCGATCGATCGACAATTCCGTTGCAAGACCTGCACCCAAGCAATGGGCGAGTGCCCTGGCCACTTCGGTCACATCGAACTGGCCAAACCTGTCTACCATCCCGGATTTATTAAGAAAGTCAAAAAGATTTTGGAGATTGTCTGCCACAACTGTAGCAAAGTGCTAGCCGATGATAGAGATCCTGAGTTCGTTAACGCCATTAACACTCGAGATCCT…
>FO4287
ATGGCTAACCTTTACTTCACCCACTCGAGCGCTCCGCTCAAGACGGTGGAAGAGATTCAGTTCGGTTTGATGTCTCCCGAGGAGATCAAGAACATGAGTGTCTGCCACATTACTTATCCCGAAACGATGGAGGAGAACAAAACAAAGCCTCGTGACGGTGGCCTCAATGACCCGCTTCTCGGATCGATCGATCGACAATTCCGTTGCAAGACCTGCACCCAAGCAATGGGCGAGTGCCCTGGCCACTTCGGTCACATCGAACTGGCCAAACCTGTCTACCATCCCGGATTTATTAAGAAAGTCAAAAAGATTTTGGAGATTGTCTGCCACAACTGTAGCAAAGTGCTAGCCGATGATAGAGATCCTGAGTTCGTTAACGCCATTAACACTCGAGATCCT…
>FO47
ATGGCTAACCTTTACTTCACTCACTCGAGCGCTCCGCTCAAGACGGTGGAAGAGATTCAGTTCGGTTTGATGTCTCCCGAGGAGATCAAGAACATGAGTGTCTGCCACATTACTTATCCCGAAACGATGGAGGAGAACAAAACAAAGCCTCGTGACGGTGGCCTCAATGACCCGCTTCTCGGATCGATCGATCGACAATTCCGTTGCAAGACCTGCACCCAAGCAATGGGCGAGTGCCCTGGCCACTTCGGTCACATCGAACTGGCCAAACCTGTCTACCATCCCGGATTTATCAAGAAAGTCAAAAAGATTTTGGAGATTGTCTGCCACAACTGTAGCAAAGTGCTAGCCGATGATAGAGATCCTGAGTTCGTTAACGCCATTAACACTCGAGATCCT…
>FV7600
ATGGCCAACCTTTACTTCACCCACTCGAGCGCTCCGCTCAAGACCGTGGAAGAGATTCAGTTCGGTTTGATGTCTCCCGAGGAGATCAAGAACATGAGTGTCTGCCACATTACTTATCCCGAAACGATGGAGGAGAACAAAACCAAGCCTCGTGACGGTGGCCTCAACGACCCGCTCCTCGGATCGATCGATCGACAATTCCGTTGCAAAACCTGCACCCAAGCAATGGGCGAGTGCCCTGGCCATTTCGGCCACATCGAACTGGCCAAACCTGTCTACCATCCTGGATTTATCAAGAAAGTCAAAAAGATTTTGGAGATAGTCTGCCACAACTGTAGCAAAGTGCTAGCCGATGATAGAGATCCTGAGTTCGTTAACGCCATTAACACTCGAGATCCT…
>JB255
ATGGCTAACCTTTACTTCACCCACTCGAGCGCTCCGCTCAAGACGGTGGAAGAGATTCAGTTCGGTTTGATGTCTCCCGAGGAGATCAAGAACATGAGTGTCTGCCACATTACTTATCCCGAAACGATGGAGGAGAACAAAACAAAGCCTCGTGACGGTGGCCTCAATGACCCGCTTCTCGGATCGATCGATCGACAATTCCGTTGCAAGACCTGCACCCAAGCAATGGGCGAGTGCCCTGGCCACTTCGGTCACATCGAACTGGCCAAACCTGTCTACCATCCCGGATTTATCAAGAAAGTCAAAAAGATTTTGGAGATTGTCTGCCACAACTGTAGCAAAGTGCTAGCCGATGATAGAGATCCTGAGTTCGTTAACGCCATTAACACTCGAGATCCT…
>JB553
ATGGCTAACCTTTACTTCACCCACTCGAGCGCTCCGCTCAAGACGGTGGAAGAGATTCAGTTCGGTTTGATGTCTCCCGAGGAGATCAAGAACATGAGTGTCTGCCACATTACTTATCCCGAAACGATGGAGGAGAACAAAACAAAGCCTCGTGACGGTGGCCTCAATGACCCGCTTCTCGGATCGATCGATCGACAATTCCGTTGCAAGACCTGCACCCAAGCAATGGGCGAGTGCCCTGGCCACTTCGGTCACATCGAACTGGCCAAACCTGTCTACCATCCCGGATTTATCAAGAAAGTCAAAAAGATTTTGGAGATTGTCTGCCACAACTGTAGCAAAGTGCTAGCCGATGATAGAGATCCTGAGTTCGTTAACGCCATTAACACTCGAGATCCT…
>Race1/2-188
ATGGCTAACCTTTACTTCACCCACTCGAGCGCTCCGCTCAAGACGGTGGAAGAGATTCAGTTCGGTTTGATGTCTCCCGAGGAGATCAAGAACATGAGTGTCTGCCACATTACTTATCCCGAAACGATGGAGGAGAACAAAACAAAGCCTCGTGACGGTGGCCTCAATGACCCGCTTCTCGGATCGATCGATCGACAATTCCGTTGCAAGACCTGCACCCAAGCAATGGGCGAGTGCCCTGGCCACTTCGGTCACATCGAACTGGCCAAACCTGTCTACCATCCCGGATTTATCAAGAAAGTCAAAAAGATTTTGGAGATTGTCTGCCACAACTGTAGCAAAGTGCTAGCCGATGATAGAGATCCTGAGTTCGTTAACGCCATTAACACTCGAGATCCT…
>Race1/2-22994
ATGGCTAACCTTTACTTCACCCACTCGAGCGCTCCGCTCAAGACGGTGGAAGAGATTCAGTTCGGTTTGATGTCTCCCGAGGAGATCAAGAACATGAGTGTCTGCCACATTACTTATCCCGAAACGATGGAGGAGAACAAAACAAAGCCTCGTGACGGTGGCCTCAATGACCCGCTTCTCGGATCGATCGATCGACAATTCCGTTGCAAGACCTGCACCCAAGCAATGGGCGAGTGCCCTGGCCACTTCGGTCACATCGAACTGGCCAAACCTGTCTACCATCCCGGATTTATCAAGAAAGTCAAAAAGATTTTGGAGATTGTCTGCCACAACTGTAGCAAAGTGCTAGCCGATGATAGAGATCCTGAGTTCGTTAACGCCATTAACACTCGAGATCCT…
>Race1/2-CAV2013
ATGGCTAACCTTTACTTCACCCACTCGAGCGCTCCGCTCAAGACGGTGGAAGAGATTCAGTTCGGTTTGATGTCTCCCGAGGAGATCAAGAACATGAGTGTCTGCCACATTACTTATCCCGAAACGATGGAGGAGAACAAAACAAAGCCTCGTGACGGTGGCCTCAATGACCCGCTTCTCGGATCGATCGATCGACAATTCCGTTGCAAGACCTGCACCCAAGCAATGGGCGAGTGCCCTGGCCACTTCGGTCACATCGAACTGGCCAAACCTGTCTACCATCCCGGATTTATCAAGAAAGTCAAAAAGATTTTGGAGATTGTCTGCCACAACTGTAGCAAAGTGCTAGCCGATGATAGAGATCCTGAGTTCGTTAACGCCATTAACACTCGAGATCCT…
>Race1-1983
ATGGCTAACCTTTACTTCACCCACTCGAGCGCTCCGCTCAAGACGGTGGAAGAGATTCAGTTCGGTTTGATGTCTCCCGAGGAGATCAAGAACATGAGTGTCTGCCACATTACTTATCCCGAAACGATGGAGGAGAACAAAACAAAGCCTCGTGACGGTGGCCTCAATGACCCGCTTCTCGGATCGATCGATCGACAATTCCGTTGCAAGACCTGCACCCAAGCAATGGGCGAGTGCCCTGGCCACTTCGGTCACATCGAACTGGCCAAACCTGTCTACCATCCCGGATTTATCAAGAAAGTCAAAAAGATTTTGGAGATTGTCTGCCACAACTGTAGCAAAGTGCTAGCCGATGATAGAGATCCTGAGTTCGTTAACGCCATTAACACTCGAGATCCT…
>Race1-24223
ATGGCTAACCTTTACTTCACCCACTCGAGCGCTCCGCTCAAGACGGTGGAAGAGATTCAGTTCGGTTTGATGTCTCCCGAGGAGATCAAGAACATGAGTGTCTGCCACATTACTTATCCCGAAACGATGGAGGAGAACAAAACAAAGCCTCGTGACGGTGGCCTCAATGACCCGCTTCTCGGATCGATCGATCGACAATTCCGTTGCAAGACCTGCACCCAAGCAATGGGCGAGTGCCCTGGCCACTTCGGTCACATCGAACTGGCCAAACCTGTCTACCATCCCGGATTTATCAAGAAAGTCAAAAAGATTTTGGAGATTGTCTGCCACAACTGTAGCAAAGTGCTAGCCGATGATAGAGATCCTGAGTTCGTTAACGCCATTAACACTCGAGATCCT…
>Race1-623
ATGGCTAACCTTTACTTCACCCACTCGAGCGCTCCGCTCAAGACGGTGGAAGAGATTCAGTTCGGTTTGATGTCTCCCGAGGAGATCAAGAACATGAGTGTCTGCCACATTACTTATCCCGAAACGATGGAGGAGAACAAAACAAAGCCTCGTGACGGTGGCCTCAATGACCCGCTTCTCGGATCGATCGATCGACAATTCCGTTGCAAGACCTGCACCCAAGCAATGGGCGAGTGCCCTGGCCACTTCGGTCACATCGAACTGGCCAAACCTGTCTACCATCCCGGATTTATCAAGAAAGTCAAAAAGATTTTGGAGATTGTCTGCCACAACTGTAGCAAAGTGCTAGCCGATGATAGAGATCCTGAGTTCGTTAACGCCATTAACACTCGAGATCCT…
>Race1-871
ATGGCTAACCTTTACTTCACCCACTCGAGCGCTCCGCTCAAGACGGTGGAAGAGATTCAGTTCGGTTTGATGTCTCCCGAGGAGATCAAGAACATGAGTGTCTGCCACATTACTTATCCCGAAACGATGGAGGAGAACAAAACAAAGCCTCGTGACGGTGGCCTCAATGACCCGCTTCTCGGATCGATCGATCGACAATTCCGTTGCAAGACCTGCACCCAAGCAATGGGCGAGTGCCCTGGCCACTTCGGTCACATCGAACTGGCCAAACCTGTCTACCATCCCGGATTTATCAAGAAAGTCAAAAAGATTTTGGAGATTGTCTGCCACAACTGTAGCAAAGTGCTAGCCGATGATAGAGATCCTGAGTTCGTTAACGCCATTAACACTCGAGATCCT…
>Race1-939
ATGGCTAACCTTTACTTCACCCACTCGAGCGCTCCGCTCAAGACGGTGGAAGAGATTCAGTTCGGTTTGATGTCTCCCGAGGAGATCAAGAACATGAGTGTCTGCCACATTACTTATCCCGAAACGATGGAGGAGAACAAAACAAAGCCTCGTGACGGTGGCCTCAATGACCCGCTTCTCGGATCGATCGATCGACAATTCCGTTGCAAGACCTGCACCCAAGCAATGGGCGAGTGCCCTGGCCACTTCGGTCACATCGAACTGGCCAAACCTGTCTACCATCCCGGATTTATCAAGAAAGTCAAAAAGATTTTGGAGATTGTCTGCCACAACTGTAGCAAAGTGCTAGCCGATGATAGAGATCCTGAGTTCGTTAACGCCATTAACACTCGAGATCCT…
>Race1-967
ATGGCTAACCTTTACTTCACCCACTCGAGCGCTCCGCTCAAGACGGTGGAAGAGATTCAGTTCGGTTTGATGTCTCCCGAGGAGATCAAGAACATGAGTGTCTGCCACATTACTTATCCCGAAACGATGGAGGAGAACAAAACAAAGCCTCGTGACGGTGGCCTCAATGACCCGCTTCTCGGATCGATCGATCGACAATTCCGTTGCAAGACCTGCACCCAAGCAATGGGCGAGTGCCCTGGCCACTTCGGTCACATCGAACTGGCCAAACCTGTCTACCATCCCGGATTTATCAAGAAAGTCAAAAAGATTTTGGAGATTGTCTGCCACAACTGTAGCAAAGTGCTAGCCGATGATAGAGATCCTGAGTTCGTTAACGCCATTAACACTCGAGATCCT…
>Race1-GD01
ATGGCTAACCTTTACTTCACCCACTCGAGCGCTCCGCTCAAGACGGTGGAAGAGATTCAGTTCGGTTTGATGTCTCCCGAGGAGATCAAGAACATGAGTGTCTGCCACATTACTTATCCCGAAACGATGGAGGAGAACAAAACAAAGCCTCGTGACGGTGGCCTCAATGACCCGCTTCTCGGATCGATCGATCGACAATTCCGTTGCAAGACCTGCACCCAAGCAATGGGCGAGTGCCCTGGCCACTTCGGTCACATCGAACTGGCCAAACCTGTCTACCATCCCGGATTTATCAAGAAAGTCAAAAAGATTTTGGAGATTGTCTGCCACAACTGTAGCAAAGTGCTAGCCGATGATAGAGATCCTGAGTTCGTTAACGCCATTAACACTCGAGATCCT…
>Race1-HN05
ATGGCTAACCTTTACTTCACCCACTCGAGCGCTCCGCTCAAGACGGTGGAAGAGATTCAGTTCGGTTTGATGTCTCCCGAGGAGATCAAGAACATGAGTGTCTGCCACATTACTTATCCCGAAACGATGGAGGAGAACAAAACAAAGCCTCGTGACGGTGGCCTCAATGACCCGCTTCTCGGATCGATCGATCGACAATTCCGTTGCAAGACCTGCACCCAAGCAATGGGCGAGTGCCCTGGCCACTTCGGTCACATCGAACTGGCCAAACCTGTCTACCATCCCGGATTTATCAAGAAAGTCAAAAAGATTTTGGAGATTGTCTGCCACAACTGTAGCAAAGTGCTAGCCGATGATAGAGATCCTGAGTTCGTTAACGCCATTAACACTCGAGATCCT…
>Race1-Mal6
ATGGCTAACCTTTACTTCACCCACTCGAGCGCTCCGCTCAAGACGGTGGAAGAGATTCAGTTCGGTTTGATGTCTCCCGAGGAGATCAAGAACATGAGTGTCTGCCACATTACTTATCCCGAAACGATGGAGGAGAACAAAACAAAGCCTCGTGACGGTGGCCTCAATGACCCGCTTCTCGGATCGATCGATCGACAATTCCGTTGCAAGACCTGCACCCAAGCAATGGGCGAGTGCCCTGGCCACTTCGGTCACATCGAACTGGCCAAACCTGTCTACCATCCCGGATTTATCAAGAAAGTCAAAAAGATTTTGGAGATTGTCTGCCACAACTGTAGCAAAGTGCTAGCCGATGATAGAGATCCTGAGTTCGTTAACGCCATTAACACTCGAGATCCT…
>Race1-MW2
ATGGCTAACCTTTACTTCACCCACTCGAGCGCTCCGCTCAAGACGGTGGAAGAGATTCAGTTCGGTTTGATGTCTCCCGAGGAGATCAAGAACATGAGTGTCTGCCACATTACTTATCCCGAAACGATGGAGGAGAACAAAACAAAGCCTCGTGACGGTGGTCTCAATGACCCGCTTCTCGGATCGATCGATCGACAATTCCGTTGCAAGACCTGCACCCAAGCAATGGGCGAGTGCCCTGGCCACTTCGGTCACATCGAACTGGCCAAACCTGTCTACCATCCCGGATTTATCAAGAAAGTCAAAAAGATTTTGGAGATTGTCTGCCACAACTGTAGCAAAGTGCTAGCCGATGATAGAGATCCTGAGTTCGTTAACGCCATTAACACTCGAGATCCT…
>Race1-MW40
ATGGCTAACCTTTACTTCACCCACTCGAGCGCTCCGCTCAAGACGGTGGAAGAGATTCAGTTCGGTTTGATGTCTCCCGAGGAGATCAAGAACATGAGTGTCTGCCACATTACTTATCCCGAAACGATGGAGGAGAACAAAACAAAGCCTCGTGACGGTGGTCTCAATGACCCGCTTCTCGGATCGATCGATCGACAATTCCGTTGCAAGACCTGCACCCAAGCAATGGGCGAGTGCCCTGGCCACTTCGGTCACATCGAACTGGCCAAACCTGTCTACCATCCCGGATTTATCAAGAAAGTCAAAAAGATTTTGGAGATTGTCTGCCACAACTGTAGCAAAGTGCTAGCCGATGATAGAGATCCTGAGTTCGTTAACGCCATTAACACTCGAGATCCT…
>STR4-105
ATGGCTAACCTTTATTTCACCCACTCGAGCGCTCCGCTCAAGACGGTGGAAGAGATTCAGTTCGGTTTGATGTCTCCCGAGGAGATCAAGAACATGAGTGTCTGCCACATTACTTATCCCGAAACGATGGAGGAGAACAAAACAAAGCCTCGTGACGGTGGCCTCAATGACCCGCTTCTCGGATCGATCGATCGACAATTCCGTTGCAAGACCTGCACCCAAGCAATGGGCGAGTGCCCTGGCCACTTCGGTCACATCGAACTGGCCAAACCTGTCTACCATCCCGGATTTATCAAGAAAGTCAAAAAGATTTTGGAGATTGTCTGCCACAACTGTAGCAAAGTGCTAGCCGATGATAGAGATCCTGAGTTCGTTAACGCCATTAACACTCGAGATCCT…
>STR4-1089
ATGGCTAACCTTTATTTCACCCACTCGAGCGCTCCGCTCAAGACGGTGGAAGAGATTCAGTTCGGTTTGATGTCTCCCGAGGAGATCAAGAACATGAGTGTCTGCCACATTACTTATCCCGAAACGATGGAGGAGAACAAAACAAAGCCTCGTGACGGTGGCCTCAATGACCCGCTTCTCGGATCGATCGATCGACAATTCCGTTGCAAGACCTGCACCCAAGCAATGGGCGAGTGCCCTGGCCACTTCGGTCACATCGAACTGGCCAAACCTGTCTACCATCCCGGATTTATCAAGAAAGTCAAAAAGATTTTGGAGATTGTCTGCCACAACTGTAGCAAAGTGCTAGCCGATGATAGAGATCCTGAGTTCGTTAACGCCATTAACACTCGAGATCCT…
>STR4-187
ATGGCTAACCTTTATTTCACCCACTCGAGCGCTCCGCTCAAGACGGTGGAAGAGATTCAGTTCGGTTTGATGTCTCCCGAGGAGATCAAGAACATGAGTGTCTGCCACATTACTTATCCCGAAACGATGGAGGAGAACAAAACAAAGCCTCGTGACGGTGGCCTCAATGACCCGCTTCTCGGATCGATCGATCGACAATTCCGTTGCAAGACCTGCACCCAAGCAATGGGCGAGTGCCCTGGCCACTTCGGTCACATCGAACTGGCCAAACCTGTCTACCATCCCGGATTTATCAAGAAAGTCAAAAAGATTTTGGAGATTGTCTGCCACAACTGTAGCAAAGTGCTAGCCGATGATAGAGATCCTGAGTTCGTTAACGCCATTAACACTCGAGATCCT…
>STR4-195
ATGGCTAACCTTTATTTCACCCACTCGAGCGCTCCGCTCAAGACGGTGGAAGAGATTCAGTTCGGTTTGATGTCTCCCGAGGAGATCAAGAACATGAGTGTCTGCCACATTACTTATCCCGAAACGATGGAGGAGAACAAAACAAAGCCTCGTGACGGTGGCCTCAATGACCCGCTTCTCGGATCGATCGATCGACAGTTCCGTTGCAAGACCTGCACCCAAGCAATGGGCGAGTGCCCTGGCCACTTCGGTCACATCGAACTGGCCAAACCTGTCTACCATCCCGGATTTATCAAGAAAGTCAAAAAGATTTTGGAGATTGTCTGCCACAACTGTAGCAAAGTGCTAGCCGATGATAGAGATCCTGAGTTCGTTAACGCCATTAACACTCGAGATCCT…
>STR4-612
ATGGCTAACCTTTATTTCACCCACTCGAGCGCTCCGCTCAAGACGGTGGAAGAGATTCAGTTCGGTTTGATGTCTCCCGAGGAGATCAAGAACATGAGTGTCTGCCACATTACTTATCCCGAAACGATGGAGGAGAACAAAACAAAGCCTCGTGACGGTGGCCTCAATGACCCGCTTCTCGGATCGATCGATCGACAATTCCGTTGCAAGACCTGCACCCAAGCAATGGGCGAGTGCCCTGGCCACTTCGGTCACATCGAACTGGCCAAACCTGTCTACCATCCCGGATTTATCAAGAAAGTCAAAAAGATTTTGGAGATTGTCTGCCACAACTGTAGCAAAGTGCTAGCCGATGATAGAGATCCTGAGTTCGTTAACGCCATTAACACTCGAGATCCT…
>STR4-618
ATGGCTAACCTTTATTTCACCCACTCGAGCGCTCCGCTCAAGACGGTGGAAGAGATTCAGTTCGGTTTGATGTCTCCCGAGGAGATCAAGAACATGAGTGTCTGCCACATTACTTATCCCGAAACGATGGAGGAGAACAAAACAAAGCCTCGTGACGGTGGCCTCAATGACCCGCTTCTCGGATCGATCGATCGACAATTCCGTTGCAAGACCTGCACCCAAGCAATGGGCGAGTGCCCTGGCCACTTCGGTCACATCGAACTGGCCAAACCTGTCTACCATCCCGGATTTATCAAGAAAGTCAAAAAGATTTTGGAGATTGTCTGCCACAACTGTAGCAAAGTGCTAGCCGATGATAGAGATCCTGAGTTCGTTAACGCCATTAACACTCGAGATCCT…
>STR4-980
ATGGCTAACCTTTATTTCACCCACTCGAGCGCTCCGCTCAAGACGGTGGAAGAGATTCAGTTCGGTTTGATGTCTCCCGAGGAGATCAAGAACATGAGTGTCTGCCACATTACTTATCCCGAAACGATGGAGGAGAACAAAACAAAGCCTCGTGACGGTGGCCTCAATGACCCGCTTCTCGGATCGATCGATCGACAATTCCGTTGCAAGACCTGCACCCAAGCAATGGGCGAGTGCCCTGGCCACTTCGGTCACATCGAACTGGCCAAACCTGTCTACCATCCCGGATTTATCAAGAAAGTCAAAAAGATTTTGGAGATTGTCTGCCACAACTGTAGCAAAGTGCTAGCCGATGATAGAGATCCTGAGTTCGTTAACGCCATTAACACTCGAGATCCT…
>STR4-GD26
ATGGCTAACCTTTATTTCACCCACTCGAGCGCTCCGCTCAAGACGGTGGAAGAGATTCAGTTCGGTTTGATGTCTCCCGAGGAGATCAAGAACATGAGTGTCTGCCACATTACTTATCCCGAAACGATGGAGGAGAACAAAACAAAGCCTCGTGACGGTGGCCTCAATGACCCGCTTCTCGGATCGATCGATCGACAGTTCCGTTGCAAGACCTGCACCCAAGCAATGGGCGAGTGCCCTGGCCACTTCGGTCACATCGAACTGGCCAAACCTGTCTACCATCCCGGATTTATCAAGAAAGTCAAAAAGATTTTGGAGATTGTCTGCCACAACTGTAGCAAAGTGCTAGCCGATGATAGAGATCCTGAGTTCGTTAACGCCATTAACACTCGAGATCCT…
>STR4-II12
ATGGCTAACCTTTATTTCACCCACTCGAGCGCTCCGCTCAAGACGGTGGAAGAGATTCAGTTCGGTTTGATGTCTCCCGAGGAGATCAAGAACATGAGTGTCTGCCACATTACTTATCCCGAAACGATGGAGGAGAACAAAACAAAGCCTCGTGACGGTGGCCTCAATGACCCGCTTCTCGGATCGATCGATCGACAATTCCGTTGCAAGACCTGCACCCAAGCAATGGGCGAGTGCCCTGGCCACTTCGGTCACATCGAACTGGCCAAACCTGTCTACCATCCCGGATTTATCAAGAAAGTCAAAAAGATTTTGGAGATTGTCTGCCACAACTGTAGCAAAGTGCTAGCCGATGATAGAGATCCTGAGTTCGTTAACGCCATTAACACTCGAGATCCT…
>STR4-M3
ATGGCTAACCTTTATTTCACCCACTCGAGCGCTCCGCTCAAGACGGTGGAAGAGATTCAGTTCGGTTTGATGTCTCCCGAGGAGATCAAGAACATGAGTGTCTGCCACATTACTTATCCCGAAACGATGGAGGAGAACAAAACAAAGCCTCGTGACGGTGGCCTCAATGACCCGCTTCTCGGATCGATCGATCGACAATTCCGTTGCAAGACCTGCACCCAAGCAATGGGCGAGTGCCCTGGCCACTTCGGTCACATCGAACTGGCCAAACCTGTCTACCATCCCGGATTTATCAAGAAAGTCAAAAAGATTTTGGAGATTGTCTGCCACAACTGTAGCAAAGTGCTAGCCGATGATAGAGATCCTGAGTTCGTTAACGCCATTAACACTCGAGATCCT…
>STR4-Pacovan
ATGGCTAACCTTTATTTCACCCACTCGAGCGCTCCGCTCAAGACGGTGGAAGAGATTCAGTTCGGTTTGATGTCTCCCGAGGAGATCAAGAACATGAGTGTCTGCCACATTACTTATCCCGAAACGATGGAGGAGAACAAAACAAAGCCTCGTGACGGTGGCCTCAATGACCCGCTTCTCGGATCGATCGATCGACAATTCCGTTGCAAGACCTGCACCCAAGCAATGGGCGAGTGCCCTGGCCACTTCGGTCACATCGAACTGGCCAAACCTGTCTACCATCCCGGATTTATCAAGAAAGTCAAAAAGATTTTGGAGATTGTCTGCCACAACTGTAGCAAAGTGCTAGCCGATGATAGAGATCCTGAGTTCGTTAACGCCATTAACACTCGAGATCCT…
>STR4-SH3142
ATGGCTAACCTTTATTTCACCCACTCGAGCGCTCCGCTCAAGACGGTGGAAGAGATTCAGTTCGGTTTGATGTCTCCCGAGGAGATCAAGAACATGAGTGTCTGCCACATTACTTATCCCGAAACGATGGAGGAGAACAAAACAAAGCCTCGTGACGGTGGCCTCAATGACCCGCTTCTCGGATCGATCGATCGACAATTCCGTTGCAAGACCTGCACCCAAGCAATGGGCGAGTGCCCTGGCCACTTCGGTCACATCGAACTGGCCAAACCTGTCTACCATCCCGGATTTATCAAGAAAGTCAAAAAGATTTTGGAGATTGTCTGCCACAACTGTAGCAAAGTGCTAGCCGATGATAGAGATCCTGAGTTCGTTAACGCCATTAACACTCGAGATCCT…
>TR4-CAV2318
ATGGCTAACCTTTATTTCACCCACTCGAGCGCTCCGCTCAAGACGGTGGAAGAGATTCAGTTCGGTTTGATGTCTCCCGAGGAGATCAAGAACATGAGTGTCTGCCACATTACTTATCCCGAAACGATGGAGGAGAACAAAACAAAGCCTCGTGACGGTGGCCTCAATGACCCGCTTCTCGGATCGATCGATCGACAGTTCCGTTGCAAGACCTGCACCCAAGCAATGGGCGAGTGCCCTGGCCACTTCGGTCACATCGAACTGGCCAAACCTGTCTACCATCCCGGATTTATCAAGAAAGTCAAAAAGATTTTGGAGATTGTCTGCCACAACTGTAGCAAAGTGCTAGCCGATGATAGAGATCCTGAGTTCGTTAACGCCATTAACACTCGAGATCCT…
>TR4-CAV300
ATGGCTAACCTTTATTTCACCCACTCGAGCGCTCCGCTCAAGACGGTGGAAGAGATTCAGTTCGGTTTGATGTCTCCCGAGGAGATCAAGAACATGAGTGTCTGCCACATTACTTATCCCGAAACGATGGAGGAGAACAAAACAAAGCCTCGTGACGGTGGCCTCAATGACCCGCTTCTCGGATCGATCGATCGACAGTTCCGTTGCAAGACCTGCACCCAAGCAATGGGCGAGTGCCCTGGCCACTTCGGTCACATCGAACTGGCCAAACCTGTCTACCATCCCGGATTTATCAAGAAAGTCAAAAAGATTTTGGAGATTGTCTGCCACAACTGTAGCAAAGTGCTAGCCGATGATAGAGATCCTGAGTTCGTTAACGCCATTAACACTCGAGATCCT…
>TR4-HN17
ATGGCTAACCTTTATTTCACCCACTCGAGCGCTCCGCTCAAGACGGTGGAAGAGATTCAGTTCGGTTTGATGTCTCCCGAGGAGATCAAGAACATGAGTGTCTGCCACATTACTTATCCCGAAACGATGGAGGAGAACAAAACAAAGCCTCGTGACGGTGGCCTCAATGACCCGCTTCTCGGATCGATCGATCGACAGTTCCGTTGCAAGACCTGCACCCAAGCAATGGGCGAGTGCCCTGGCCACTTCGGTCACATCGAACTGGCCAAACCTGTCTACCATCCCGGATTTATCAAGAAAGTCAAAAAGATTTTGGAGATTGTCTGCCACAACTGTAGCAAAGTGCTAGCCGATGATAGAGATCCTGAGTTCGTTAACGCCATTAACACTCGAGATCCT…
>TR4-II5
ATGGCTAACCTTTATTTCACCCACTCGAGCGCTCCGCTCAAGACGGTGGAAGAGATTCAGTTCGGTTTGATGTCTCCCGAGGAGATCAAGAACATGAGTGTCTGCCACATTACTTATCCCGAAACGATGGAGGAGAACAAAACAAAGCCTCGTGACGGTGGCCTCAATGACCCGCTTCTCGGATCGATCGATCGACAGTTCCGTTGCAAGACCTGCACCCAAGCAATGGGCGAGTGCCCTGGCCACTTCGGTCACATCGAACTGGCCAAACCTGTCTACCATCCCGGATTTATCAAGAAAGTCAAAAAGATTTTGGAGATTGTCTGCCACAACTGTAGCAAAGTGCTAGCCGATGATAGAGATCCTGAGTTCGTTAACGCCATTAACACTCGAGATCCT…
>TR4-Mal2a
ATGGCTAACCTTTATTTCACCCACTCGAGCGCTCCGCTCAAGACGGTGGAAGAGATTCAGTTCGGTTTGATGTCTCCCGAGGAGATCAAGAACATGAGTGTCTGCCACATTACTTATCCCGAAACGATGGAGGAGAACAAAACAAAGCCTCGTGACGGTGGCCTCAATGACCCGCTTCTCGGATCGATCGATCGACAGTTCCGTTGCAAGACCTGCACCCAAGCAATGGGCGAGTGCCCTGGCCACTTCGGTCACATCGAACTGGCCAAACCTGTCTACCATCCCGGATTTATCAAGAAAGTCAAAAAGATTTTGGAGATTGTCTGCCACAACTGTAGCAAAGTGCTAGCCGATGATAGAGATCCTGAGTTCGTTAACGCCATTAACACTCGAGATCCT…
>TR4-STSUM5
ATGGCTAACCTTTATTTCACCCACTCGAGCGCTCCGCTCAAGACGGTGGAAGAGATTCAGTTCGGTTTGATGTCTCCCGAGGAGATCAAGAACATGAGTGTCTGCCACATTACTTATCCCGAAACGATGGAGGAGAACAAAACAAAGCCTCGTGACGGTGGCCTCAATGACCCGCTTCTCGGATCGATCGATCGACAGTTCCGTTGCAAGACCTGCACCCAAGCAATGGGCGAGTGCCCTGGCCACTTCGGTCACATCGAACTGGCCAAACCTGTCTACCATCCCGGATTTATCAAGAAAGTCAAAAAGATTTTGGAGATTGTCTGCCACAACTGTAGCAAAGTGCTAGCCGATGATAGAGATCCTGAGTTCGTTAACGCCATTAACACTCGAGATCCT…

## Sheet: RPB2
>FO25433
ATGGACGACTACGAGAACGAATCCGACTACGATTATGGCTACGATGAGGGTATCACCCCCGAGGATTGCTGGACCGTAATCTCGTCCTTCTTCGAGACAAAGGGTCTTGCATCGCAACAGACCGACTCCTTTGATGAGTTCACCCAGACAATGGTGCAGGATCTCGTCAACGAGTACTCCACCATCACCCTCGATCAGCACAACCCTCCTGCGCCTCCTGGAGTCAACATCGCCTTGCGACGATATGAGATCAAGTTTGGGAGCGTCATGGTGTCACGTCCTTCTATGAGCGAGACTGATGGAACTGTGACCAACCTCCTACCTTACGAATGTCGTGACCGCAACCTCACCTATGCCGCGCCGACCTACCTCAAGATCACCAAGAAAGTCTCCGTCGCA…
>FO26406
ATGGACGACTACGAGAACGAATCCGACTACGATTATGGCTACGATGAGGGTATCACCCCCGAGGATTGCTGGACCGTAATCTCGTCCTTCTTCGAGACAAAGGGTCTTGCATCGCAACAGACCGACTCCTTTGACGAGTTCACCCAGACAATGGTGCAGGATCTCGTCAACGAGTACTCCACCATCACCCTCGATCAGCACAACCCTCCTGCGCCTCCTGGAGTCAACATCGCCTTGCGACGATATGAGATCAAGTTTGGGAGCGTCATGGTGTCACGTCCTTCTATGAGCGAGACTGATGGAACTGTGACCAACCTCCTACCTTACGAATGTCGTGACCGCAACCTCACCTATGCCGCGCCGACCTACCTCAAGATCACCAAGAAAGTCTCCGTCGCA…
>FO4287
ATGGACGACTACGAGAACGAATCCGACTACGATTATGGCTACGATGAGGGTATCACCCCCGAGGATTGCTGGACCGTAATCTCGTCCTTCTTCGAGACAAAGGGTCTTGCATCGCAACAGACCGACTCCTTTGACGAGTTCACCCAGACAATGGTGCAGGATCTCGTCAACGAGTACTCCACCATCACCCTCGATCAGCACAACCCTCCTGCGCCTCCTGGAGTCAACATCGCCTTGCGACGATATGAGATCAAGTTTGGGAGCGTCATGGTGTCACGTCCTTCTATGAGCGAGACTGATGGAACTGTGACCAACCTCCTACCTTACGAATGTCGTGACCGCAACCTCACCTATGCCGCGCCGACCTACCTCAAGATCACCAAGAAAGTCGCCGTCGCA…
>FO47
ATGGATGACTACGAGAACGAATCCGACTACGATTATGGCTACGATGAGGGTATCACCCCCGAGGATTGCTGGACCGTAATCTCGTCCTTCTTCGAGACAAAGGGTCTTGCATCGCAACAGACCGACTCCTTTGACGAGTTCACCCAGACAATGGTGCAGGATCTCGTCAACGAATACTCCACCATCACCCTCGATCAGCACAACCCTCCTGCGCCTCCTGGAGTCAACATCGCCTTGCGACGATATGAGATCAAGTTTGGGAGCGTCATGGTGTCACGTCCTTCTATGAGCGAGACTGATGGAACTGTGACCAACCTCCTACCTTACGAATGTCGTGACCGCAACCTCACCTATGCCGCGCCGACCTACCTCAAGATCACCAAGAAAGTCTCCGTCGCA…
>FV7600
ATGGACGACTACGAGAACGAATCCGACTACGATTATGGCTACGATGAGGGTATCACTCCCGAGGACTGCTGGACCGTAATCTCGTCCTTCTTCGAGACAAAGGGCCTTGCATCGCAACAGACCGACTCCTTTGATGAGTTCACCCAGACAATGGTGCAGGATCTCGTCAACGAGTACTCCACCATCACCCTCGACCAGCACAACCCTCCTGCGCCTCCTGGAGTCAACATCGCTTTGCGACGATATGAGATCAAGTTTGGGAGCGTCATGGTGTCACGTCCCTCTATGAGCGAGACTGATGGAACTGTGACCAACCTCCTACCTTACGAATGTCGTGACCGCAACCTCACCTACGCCGCACCGACCTACCTCAAGATCACCAAGAAAGTCTCCGTCGCA…
>JB255
ATGGACGACTACGAGAACGAATCCGACTACGATTATGGCTACGATGAGGGTATCACCCCCGAGGATTGCTGGACCGTAATCTCGTCCTTCTTCGAGACAAAGGGTCTTGCATCGCAACAGACCGACTCCTTTGATGAGTTCACCCAGACAATGGTGCAGGATCTCGTCAACGAGTACTCCACCATCACCCTCGATCAGCACAACCCTCCTGCGCCTCCTGGAGTCAACATCGCCTTGCGACGATATGAGATCAAGTTTGGGAGCGTCATGGTGTCACGTCCTTCTATGAGCGAGACTGATGGAACTGTGACCAACCTCCTACCTTACGAATGTCGTGACCGCAACCTCACCTATGCCGCGCCGACCTACCTCAAGATCACCAAGAAAGTCTCCGTCGCA…
>JB553
ATGGACGACTACGAGAACGAATCCGACTACGATTATGGCTACGATGAGGGTATCACCCCCGAGGATTGCTGGACCGTAATCTCGTCCTTCTTCGAGACAAAGGGTCTTGCATCGCAACAGACCGACTCCTTTGATGAGTTCACCCAGACAATGGTGCAGGATCTCGTCAACGAGTACTCCACCATCACCCTCGATCAGCACAACCCTCCTGCGCCTCCTGGAGTCAACATCGCCTTGCGACGATATGAGATCAAGTTTGGGAGCGTCATGGTGTCACGTCCTTCTATGAGCGAGACTGATGGAACTGTGACCAACCTCCTACCTTACGAATGTCGTGACCGCAACCTCACCTATGCCGCGCCGACCTACCTCAAGATCACCAAGAAAGTCTCCGTCGCA…
>Race1/2-188
ATGGACGACTACGAGAACGAATCCGACTACGATTATGGCTACGACGAGGGTATCACCCCCGAGGATTGCTGGACCGTAATCTCGTCCTTCTTCGAGACAAAGGGTCTTGCATCGCAACAGACCGACTCCTTTGATGAGTTCACCCAGACAATGGTGCAGGATCTCGTCAACGAGTACTCCACCATCACCCTCGATCAGCACAACCCTCCTGCGCCTCCTGGAGTCAACATCGCCTTGCGACGATATGAGATCAAGTTTGGGAGCGTCATGGTGTCACGTCCTTCTATGAGCGAGACTGATGGAACTGTGACCAACCTCCTACCTTACGAATGTCGTGACCGCAACCTCACCTATGCCGCGCCGACCTACCTCAAGATCACCAAGAAAGTCTCCGTCGCA…
>Race1/2-22994
ATGGACGACTACGAGAACGAATCCGACTACGATTATGGCTACGACGAGGGTATCACCCCCGAGGATTGCTGGACCGTAATCTCGTCCTTCTTCGAGACAAAGGGTCTTGCATCGCAACAGACCGACTCCTTTGATGAGTTCACCCAGACAATGGTGCAGGATCTCGTCAACGAGTACTCCACCATCACCCTCGATCAGCACAACCCTCCTGCGCCTCCTGGAGTCAACATCGCCTTGCGACGATATGAGATCAAGTTTGGGAGCGTCATGGTGTCACGTCCTTCTATGAGCGAGACTGATGGAACTGTGACCAACCTCCTACCTTACGAATGTCGTGACCGCAACCTCACCTATGCCGCGCCGACCTACCTCAAGATCACCAAGAAAGTCTCCGTCGCA…
>Race1/2-CAV2013
ATGGACGACTACGAGAACGAATCCGACTACGATTATGGCTACGACGAGGGTATCACCCCCGAGGATTGCTGGACCGTAATCTCGTCCTTCTTCGAGACAAAGGGTCTTGCATCGCAACAGACCGACTCCTTTGATGAGTTCACCCAGACAATGGTGCAGGATCTCGTCAACGAGTACTCCACCATCACCCTCGATCAGCACAACCCTCCTGCGCCTCCTGGAGTCAACATCGCCTTGCGACGATATGAGATCAAGTTTGGGAGCGTCATGGTGTCACGTCCTTCTATGAGCGAGACTGATGGAACTGTGACCAACCTCCTACCTTACGAATGTCGTGACCGCAACCTCACCTATGCCGCGCCGACCTACCTCAAGATCACCAAGAAAGTCTCCGTCGCA…
>Race1-1983
ATGGACGACTACGAGAACGAATCCGACTACGATTATGGCTACGATGAGGGTATCACCCCCGAGGATTGCTGGACCGTAATCTCGTCCTTCTTCGAGACAAAGGGTCTTGCATCGCAACAGACCGACTCCTTTGATGAGTTCACCCAGACAATGGTACAGGATCTCGTCAACGAGTACTCCACCATCACCCTCGATCAGCACAACCCTCCTGCGCCTCCTGGAGTCAACATCGCCTTGCGACGATATGAGATCAAGTTTGGGAGCGTCATGGTGTCACGTCCTTCTATGAGCGAGACTGATGGAACTGTGACCAACCTCCTACCTTACGAATGTCGTGACCGCAACCTCACCTATGCCGCGCCGACCTACCTCAAGATCACCAAGAAAGTCTCCGTCGCA…
>Race1-24223
ATGGACGACTACGAGAACGAATCCGACTACGATTATGGCTACGACGAGGGTATCACCCCCGAGGATTGCTGGACCGTAATCTCGTCCTTCTTCGAGACAAAGGGTCTTGCATCGCAACAGACCGACTCCTTTGATGAGTTCACCCAGACAATGGTGCAGGATCTCGTCAACGAGTACTCCACCATCACCCTCGATCAGCACAACCCTCCTGCGCCTCCTGGAGTCAACATCGCCTTGCGACGATATGAGATCAAGTTTGGGAGCGTCATGGTGTCACGTCCTTCTATGAGCGAGACTGATGGAACTGTGACCAACCTCCTACCTTACGAATGTCGTGACCGCAACCTCACCTATGCCGCGCCGACCTACCTCAAGATCACCAAGAAAGTCTCCGTCGCA…
>Race1-623
ATGGACGACTACGAGAACGAATCCGACTACGATTATGGCTACGACGAGGGTATCACCCCCGAGGATTGCTGGACCGTAATCTCGTCCTTCTTCGAGACAAAGGGTCTTGCATCGCAACAGACCGACTCCTTTGATGAGTTCACCCAGACAATGGTGCAGGATCTCGTCAACGAGTACTCCACCATCACCCTCGATCAGCACAACCCTCCTGCGCCTCCTGGAGTCAACATCGCCTTGCGACGATATGAGATCAAGTTTGGGAGCGTCATGGTGTCACGTCCTTCTATGAGCGAGACTGATGGAACTGTGACCAACCTCCTACCTTACGAATGTCGTGACCGCAACCTCACCTATGCCGCGCCGACCTACCTCAAGATCACCAAGAAAGTCTCCGTCGCA…
>Race1-871
ATGGACGACTACGAGAACGAATCCGACTACGATTATGGCTACGATGAGGGTATCACCCCCGAGGATTGCTGGACCGTAATCTCGTCCTTCTTCGAGACAAAGGGTCTTGCATCGCAACAGACCGACTCCTTTGATGAGTTCACCCAGACAATGGTACAGGATCTCGTCAACGAGTACTCCACCATCACCCTCGATCAGCACAACCCTCCTGCGCCTCCTGGAGTCAACATCGCCTTGCGACGATATGAGATCAAGTTTGGGAGCGTCATGGTGTCACGTCCTTCTATGAGCGAGACTGATGGAACTGTGACCAACCTCCTACCTTACGAATGTCGTGACCGCAACCTCACCTATGCCGCGCCGACCTACCTCAAGATCACCAAGAAAGTCTCCGTCGCA…
>Race1-939
ATGGACGACTACGAGAACGAATCCGACTACGATTATGGCTACGATGAGGGTATCACCCCCGAGGATTGCTGGACCGTAATCTCGTCCTTCTTCGAGACAAAGGGTCTTGCATCGCAACAGACCGACTCCTTTGATGAGTTCACCCAGACAATGGTACAGGATCTCGTCAACGAGTACTCCACCATCACCCTCGATCAGCACAACCCTCCTGCGCCTCCTGGAGTCAACATCGCCTTGCGACGATATGAGATCAAGTTTGGGAGCGTCATGGTGTCACGTCCTTCTATGAGCGAGACTGATGGAACTGTGACCAACCTCCTACCTTACGAATGTCGTGACCGCAACCTCACCTATGCCGCGCCGACCTACCTCAAGATCACCAAGAAAGTCTCCGTCGCA…
>Race1-967
ATGGACGACTACGAGAACGAATCCGACTACGATTATGGCTACGACGAGGGTATCACCCCCGAGGATTGCTGGACCGTAATCTCGTCCTTCTTCGAGACAAAGGGTCTTGCATCGCAACAGACCGACTCCTTTGATGAGTTCACCCAGACAATGGTGCAGGATCTCGTCAACGAGTACTCCACCATCACCCTCGATCAGCACAACCCTCCTGCGCCTCCTGGAGTCAACATCGCCTTGCGACGATATGAGATCAAGTTTGGGAGCGTCATGGTGTCACGTCCTTCTATGAGCGAGACTGATGGAACTGTGACCAACCTCCTACCTTACGAATGTCGTGACCGCAACCTCACCTATGCCGCGCCGACCTACCTCAAGATCACCAAGAAAGTCTCCGTCGCA…
>Race1-GD01
ATGGACGACTACGAGAACGAATCCGACTACGATTATGGCTACGATGAGGGTATCACCCCCGAGGATTGCTGGACCGTAATCTCGTCCTTCTTCGAGACAAAGGGTCTTGCATCGCAACAGACCGACTCCTTTGATGAGTTCACCCAGACAATGGTACAGGATCTCGTCAACGAGTACTCCACCATCACCCTCGATCAGCACAACCCTCCTGCGCCTCCTGGAGTCAACATCGCCTTGCGACGATATGAGATCAAGTTTGGGAGCGTCATGGTGTCACGTCCTTCTATGAGCGAGACTGATGGAACTGTGACCAACCTCCTACCTTACGAATGTCGTGACCGCAACCTCACCTATGCCGCGCCGACCTACCTCAAGATCACCAAGAAAGTCTCCGTCGCA…
>Race1-HN05
ATGGACGACTACGAGAACGAATCCGACTACGATTATGGCTACGATGAGGGTATCACCCCCGAGGATTGCTGGACCGTAATCTCGTCCTTCTTCGAGACAAAGGGTCTTGCATCGCAACAGACCGACTCCTTTGATGAGTTCACCCAGACAATGGTACAGGATCTCGTCAACGAGTACTCCACCATCACCCTCGATCAGCACAACCCTCCTGCGCCTCCTGGAGTCAACATCGCCTTGCGACGATATGAGATCAAGTTTGGGAGCGTCATGGTGTCACGTCCTTCTATGAGCGAGACTGATGGAACTGTGACCAACCTCCTACCTTACGAATGTCGTGACCGCAACCTCACCTATGCCGCGCCGACCTACCTCAAGATCACCAAGAAAGTCTCCGTCGCA…
>Race1-Mal6
ATGGACGACTACGAGAACGAATCCGACTACGATTATGGCTACGATGAGGGTATCACCCCCGAGGATTGCTGGACCGTAATCTCGTCCTTCTTCGAGACAAAGGGTCTTGCATCGCAACAGACCGACTCCTTTGATGAGTTCACCCAGACAATGGTACAGGATCTCGTCAACGAGTACTCCACCATCACCCTCGATCAGCACAACCCTCCTGCGCCTCCTGGAGTCAACATCGCCTTGCGACGATATGAGATCAAGTTTGGGAGCGTCATGGTGTCACGTCCTTCTATGAGCGAGACTGATGGAACTGTGACCAACCTCCTACCTTACGAATGTCGTGACCGCAACCTCACCTATGCCGCGCCGACCTACCTCAAGATCACCAAGAAAGTCTCCGTCGCA…
>Race1-MW2
ATGGACGACTACGAGAACGAATCCGACTACGATTATGGCTACGATGAGGGTATCACCCCCGAGGATTGCTGGACCGTAATCTCGTCCTTCTTCGAGACAAAGGGTCTTGCATCGCAACAGACCGACTCCTTTGATGAGTTCACCCAGACAATGGTGCAGGATCTCGTCAACGAGTACTCCACCATCACCCTCGATCAGCACAACCCTCCTGCGCCTCCTGGAGTCAACATCGCCTTGCGACGATATGAGATCAAGTTTGGGAGCGTCATGGTGTCACGTCCTTCTATGAGCGAGACTGATGGAACTGTGACCAACCTCCTACCTTACGAATGTCGTGACCGCAACCTCACCTATGCCGCGCCGACCTACCTCAAGATCACCAAGAAAGTCTCCGTCGCA…
>Race1-MW40
ATGGACGACTACGAGAACGAATCCGACTACGATTATGGCTACGATGAGGGTATCACCCCCGAGGATTGCTGGACCGTAATCTCGTCCTTCTTCGAGACAAAGGGTCTTGCATCGCAACAGACCGACTCCTTTGATGAGTTCACCCAGACAATGGTGCAGGATCTCGTCAACGAGTACTCCACCATCACCCTCGATCAGCACAACCCTCCTGCGCCTCCTGGAGTCAACATCGCCTTGCGACGATATGAGATCAAGTTTGGGAGCGTCATGGTGTCACGTCCTTCTATGAGCGAGACTGATGGAACTGTGACCAACCTCCTACCTTACGAATGTCGTGACCGCAACCTCACCTATGCCGCGCCGACCTACCTCAAGATCACCAAGAAAGTCTCCGTCGCA…
>STR4-105
ATGGATGACTACGAGAACGAATCCGACTACGATTATGGCTACGATGAGGGTATCACCCCCGAGGATTGCTGGACCGTAATCTCGTCCTTCTTCGAGACAAAGGGTCTTGCATCGCAACAGACCGACTCCTTTGACGAGTTCACCCAGACAATGGTGCAGGATCTCGTCAACGAGTACTCCACCATCACCCTCGATCAGCACAACCCTCCTGCGCCTCCTGGAGTCAACATCGCCTTGCGACGATATGAGATCAAGTTTGGGAGCGTCATGGTGTCACGTCCTTCTATGAGCGAGACTGATGGAACTGTGACCAACCTCCTACCTTACGAATGTCGTGACCGCAACCTCACCTATGCCGCGCCGACCTACCTCAAGATCACCAAGAAAGTCTCCGTCGCA…
>STR4-1089
ATGGATGACTACGAGAACGAATCCGACTACGATTATGGCTACGATGAGGGTATCACCCCCGAGGATTGCTGGACCGTAATCTCGTCCTTCTTCGAGACAAAGGGTCTTGCATCGCAACAGACCGACTCCTTTGACGAGTTCACCCAGACAATGGTGCAGGATCTCGTCAACGAGTACTCCACCATCACCCTCGATCAGCACAACCCTCCTGCGCCTCCTGGAGTCAACATCGCCTTGCGACGATATGAGATCAAGTTTGGGAGCGTCATGGTGTCACGTCCTTCTATGAGCGAGACTGATGGAACTGTGACCAACCTCCTACCTTACGAATGTCGTGACCGCAACCTCACCTATGCCGCGCCGACCTACCTCAAGATCACCAAGAAAGTCTCCGTCGCA…
>STR4-187
ATGGATGACTACGAGAACGAATCCGACTACGATTATGGCTACGATGAGGGTATCACCCCCGAGGATTGCTGGACCGTAATCTCGTCCTTCTTCGAGACAAAGGGTCTTGCATCGCAACAGACCGACTCCTTTGACGAGTTCACCCAGACAATGGTGCAGGATCTCGTCAACGAGTACTCCACCATCACCCTCGATCAGCACAACCCTCCTGCGCCTCCTGGAGTCAACATCGCCTTGCGACGATATGAGATCAAGTTTGGGAGCGTCATGGTGTCACGTCCTTCTATGAGCGAGACTGATGGAACTGTGACCAACCTCCTACCTTACGAATGTCGTGACCGCAACCTCACCTATGCCGCGCCGACCTACCTCAAGATCACCAAGAAAGTCTCCGTCGCA…
>STR4-195
ATGGACGACTACGAGAACGAATCCGACTACGATTATGGCTACGATGAGGGTATCACCCCCGAGGATTGCTGGACCGTAATCTCGTCCTTCTTCGAGACAAAGGGTCTTGCATCGCAACAGACCGACTCCTTTGACGAGTTCACCCAGACAATGGTGCAGGATCTCGTCAACGAGTACTCCACCATCACCCTCGATCAGCACAACCCTCCTGCGCCTCCTGGAGTCAACATCGCCTTGCGACGATATGAGATCAAGTTTGGGAGCGTCATGGTGTCACGTCCTTCTATGAGCGAGACTGATGGAACTGTGACCAACCTCCTACCTTACGAATGTCGTGACCGCAACCTCACCTATGCCGCGCCGACCTACCTCAAGATCACCAAGAAAGTCTCCGTCGCA…
>STR4-612
ATGGATGACTACGAGAACGAATCCGACTACGATTATGGCTACGATGAGGGTATCACCCCCGAGGATTGCTGGACCGTAATCTCGTCCTTCTTCGAGACAAAGGGTCTTGCATCGCAACAGACCGACTCCTTTGACGAGTTCACCCAGACAATGGTGCAGGATCTCGTCAACGAGTACTCCACCATCACCCTCGATCAGCACAACCCTCCTGCGCCTCCTGGAGTCAACATCGCCTTGCGACGATATGAGATCAAGTTTGGGAGCGTCATGGTGTCACGTCCTTCTATGAGCGAGACTGATGGAACTGTGACCAACCTCCTACCTTACGAATGTCGTGACCGCAACCTCACCTATGCCGCGCCGACCTACCTCAAGATCACCAAGAAAGTCTCCGTCGCA…
>STR4-618
ATGGACGACTACGAGAACGAATCCGACTACGATTATGGCTACGATGAGGGTATCACCCCCGAGGATTGCTGGACCGTAATCTCGTCCTTCTTCGAGACAAAGGGTCTTGCATCGCAACAGACCGACTCCTTTGACGAGTTCACCCAGACAATGGTGCAGGATCTCGTCAACGAGTACTCCACCATCACCCTCGATCAGCACAACCCTCCTGCGCCTCCTGGAGTCAACATCGCCTTGCGACGATATGAGATCAAGTTTGGGAGCGTCATGGTGTCACGTCCTTCTATGAGCGAGACTGATGGAACTGTGACCAACCTCCTACCTTACGAATGTCGTGACCGCAACCTCACCTATGCCGCGCCGACCTACCTCAAGATCACCAAGAAAGTCTCCGTCGCA…
>STR4-980
ATGGATGACTACGAGAACGAATCCGACTACGATTATGGCTACGATGAGGGTATCACCCCCGAGGATTGCTGGACCGTAATCTCGTCCTTCTTCGAGACAAAGGGTCTTGCATCGCAACAGACCGACTCCTTTGACGAGTTCACCCAGACAATGGTGCAGGATCTCGTCAACGAGTACTCCACCATCACCCTCGATCAGCACAACCCTCCTGCGCCTCCTGGAGTCAACATCGCCTTGCGACGATATGAGATCAAGTTTGGGAGCGTCATGGTGTCACGTCCTTCTATGAGCGAGACTGATGGAACTGTGACCAACCTCCTACCTTACGAATGTCGTGACCGCAACCTCACCTATGCCGCGCCGACCTACCTCAAGATCACCAAGAAAGTCTCCGTCGCA…
>STR4-GD26
ATGGATGACTACGAGAACGAATCCGACTACGATTATGGCTACGATGAGGGTATCACCCCCGAGGATTGCTGGACCGTAATCTCGTCCTTCTTCGAGACAAAGGGTCTTGCATCGCAACAGACCGACTCCTTTGACGAGTTCACCCAGACAATGGTGCAGGATCTCGTCAACGAGTACTCCACCATCACCCTCGATCAGCACAACCCTCCTGCGCCTCCTGGAGTCAACATCGCCTTGCGACGATATGAGATCAAGTTTGGGAGCGTCATGGTGTCACGTCCTTCTATGAGCGAGACTGATGGAACTGTGACCAACCTCCTACCTTACGAATGTCGTGACCGCAACCTCACCTATGCCGCGCCGACCTACCTCAAGATCACCAAGAAAGTCTCCGTCGCA…
>STR4-II12
ATGGATGACTACGAGAACGAATCCGACTACGATTATGGCTACGATGAGGGTATCACCCCCGAGGATTGCTGGACCGTAATCTCGTCCTTCTTCGAGACAAAGGGTCTTGCATCGCAACAGACCGACTCCTTTGACGAGTTCACCCAGACAATGGTGCAGGATCTCGTCAACGAGTACTCCACCATCACCCTCGATCAGCACAACCCTCCTGCGCCTCCTGGAGTCAACATCGCCTTGCGACGATATGAGATCAAGTTTGGGAGCGTCATGGTGTCACGTCCTTCTATGAGCGAGACTGATGGAACTGTGACCAACCTCCTACCTTACGAATGTCGTGACCGCAACCTCACCTATGCCGCGCCGACCTACCTCAAGATCACCAAGAAAGTCTCCGTCGCA…
>STR4-M3
ATGGATGACTACGAGAACGAATCCGACTACGATTATGGCTACGATGAGGGTATCACCCCCGAGGATTGCTGGACCGTAATCTCGTCCTTCTTCGAGACAAAGGGTCTTGCATCGCAACAGACCGACTCCTTTGACGAGTTCACCCAGACAATGGTGCAGGATCTCGTCAACGAGTACTCCACCATCACCCTCGATCAGCACAACCCTCCTGCGCCTCCTGGAGTCAACATCGCCTTGCGACGATATGAGATCAAGTTTGGGAGCGTCATGGTGTCACGTCCTTCTATGAGCGAGACTGATGGAACTGTGACCAACCTCCTACCTTACGAATGTCGTGACCGCAACCTCACCTATGCCGCGCCGACCTACCTCAAGATCACCAAGAAAGTCTCCGTCGCA…
>STR4-Pacovan
ATGGATGACTACGAGAACGAATCCGACTACGATTATGGCTACGATGAGGGTATCACCCCCGAGGATTGCTGGACCGTAATCTCGTCCTTCTTCGAGACAAAGGGTCTTGCATCGCAACAGACCGACTCCTTTGACGAGTTCACCCAGACAATGGTGCAGGATCTCGTCAACGAGTACTCCACCATCACCCTCGATCAGCACAACCCTCCTGCGCCTCCTGGAGTCAACATCGCCTTGCGACGATATGAGATCAAGTTTGGGAGCGTCATGGTGTCACGTCCTTCTATGAGCGAGACTGATGGAACTGTGACCAACCTCCTACCTTACGAATGTCGTGACCGCAACCTCACCTATGCCGCGCCGACCTACCTCAAGATCACCAAGAAAGTCTCCGTCGCA…
>STR4-SH3142
ATGGATGACTACGAGAACGAATCCGACTACGATTATGGCTACGATGAGGGTATCACCCCCGAGGATTGCTGGACCGTAATCTCGTCCTTCTTCGAGACAAAGGGTCTTGCATCGCAACAGACCGACTCCTTTGACGAGTTCACCCAGACAATGGTGCAGGATCTCGTCAACGAGTACTCCACCATCACCCTCGATCAGCACAACCCTCCTGCGCCTCCTGGAGTCAACATCGCCTTGCGACGATATGAGATCAAGTTTGGGAGCGTCATGGTGTCACGTCCTTCTATGAGCGAGACTGATGGAACTGTGACCAACCTCCTACCTTACGAATGTCGTGACCGCAACCTCACCTATGCCGCGCCGACCTACCTCAAGATCACCAAGAAAGTCTCCGTCGCA…
>TR4-CAV2318
ATGGACGACTACGAGAACGAATCCGACTACGATTATGGCTACGATGAGGGTATCACCCCCGAGGATTGCTGGACCGTAATCTCGTCCTTCTTCGAGACAAAGGGTCTTGCATCGCAACAGACCGACTCCTTTGACGAGTTCACCCAGACAATGGTGCAGGATCTCGTCAACGAGTACTCCACCATCACCCTCGATCAGCACAACCCTCCTGCGCCTCCTGGAGTCAACATCGCCTTGCGACGATATGAGATCAAGTTTGGGAGCGTCATGGTGTCACGTCCTTCTATGAGCGAGACTGATGGAACTGTGACCAACCTCCTACCTTACGAATGTCGTGACCGCAACCTCACCTATGCCGCGCCGACCTACCTCAAGATCACCAAGAAAGTCTCCGTCGCA…
>TR4-CAV300
ATGGACGACTACGAGAACGAATCCGACTACGATTATGGCTACGATGAGGGTATCACCCCCGAGGATTGCTGGACCGTAATCTCGTCCTTCTTCGAGACAAAGGGTCTTGCATCGCAACAGACCGACTCCTTTGACGAGTTCACCCAGACAATGGTGCAGGATCTCGTCAACGAGTACTCCACCATCACCCTCGATCAGCACAACCCTCCTGCGCCTCCTGGAGTCAACATCGCCTTGCGACGATATGAGATCAAGTTTGGGAGCGTCATGGTGTCACGTCCTTCTATGAGCGAGACTGATGGAACTGTGACCAACCTCCTACCTTACGAATGTCGTGACCGCAACCTCACCTATGCCGCGCCGACCTACCTCAAGATCACCAAGAAAGTCTCCGTCGCA…
>TR4-HN17
ATGGACGACTACGAGAACGAATCCGACTACGATTATGGCTACGATGAGGGTATCACCCCCGAGGATTGCTGGACCGTAATCTCGTCCTTCTTCGAGACAAAGGGTCTTGCATCGCAACAGACCGACTCCTTTGACGAGTTCACCCAGACAATGGTGCAGGATCTCGTCAACGAGTACTCCACCATCACCCTCGATCAGCACAACCCTCCTGCGCCTCCTGGAGTCAACATCGCCTTGCGACGATATGAGATCAAGTTTGGGAGCGTCATGGTGTCACGTCCTTCTATGAGCGAGACTGATGGAACTGTGACCAACCTCCTACCTTACGAATGTCGTGACCGCAACCTCACCTATGCCGCGCCGACCTACCTCAAGATCACCAAGAAAGTCTCCGTCGCA…
>TR4-II5
ATGGACGACTACGAGAACGAATCCGACTACGATTATGGCTACGATGAGGGTATCACCCCCGAGGATTGCTGGACCGTAATCTCGTCCTTCTTCGAGACAAAGGGTCTTGCATCGCAACAGACCGACTCCTTTGACGAGTTCACCCAGACAATGGTGCAGGATCTCGTCAACGAGTACTCCACCATCACCCTCGATCAGCACAACCCTCCTGCGCCTCCTGGAGTCAACATCGCCTTGCGACGATATGAGATCAAGTTTGGGAGCGTCATGGTGTCACGTCCTTCTATGAGCGAGACTGATGGAACTGTGACCAACCTCCTACCTTACGAATGTCGTGACCGCAACCTCACCTATGCCGCGCCGACCTACCTCAAGATCACCAAGAAAGTCTCCGTCGCA…
>TR4-Mal2a
ATGGACGACTACGAGAACGAATCCGACTACGATTATGGCTACGATGAGGGTATCACCCCCGAGGATTGCTGGACCGTAATCTCGTCCTTCTTCGAGACAAAGGGTCTTGCATCGCAACAGACCGACTCCTTTGACGAGTTCACCCAGACAATGGTGCAGGATCTCGTCAACGAGTACTCCACCATCACCCTCGATCAGCACAACCCTCCTGCGCCTCCTGGAGTCAACATCGCCTTGCGACGATATGAGATCAAGTTTGGGAGCGTCATGGTGTCACGTCCTTCTATGAGCGAGACTGATGGAACTGTGACCAACCTCCTACCTTACGAATGTCGTGACCGCAACCTCACCTATGCCGCGCCGACCTACCTCAAGATCACCAAGAAAGTCTCCGTCGCA…
>TR4-STSUM5
ATGGACGACTACGAGAACGAATCCGACTACGATTATGGCTACGATGAGGGTATCACCCCCGAGGATTGCTGGACCGTAATCTCGTCCTTCTTCGAGACAAAGGGTCTTGCATCGCAACAGACCGACTCCTTTGACGAGTTCACCCAGACAATGGTGCAGGATCTCGTCAACGAGTACTCCACCATCACCCTCGATCAGCACAACCCTCCTGCGCCTCCTGGAGTCAACATCGCCTTGCGACGATATGAGATCAAGTTTGGGAGCGTCATGGTGTCACGTCCTTCTATGAGCGAGACTGATGGAACTGTGACCAACCTCCTACCTTACGAATGTCGTGACCGCAACCTCACCTATGCCGCGCCGACCTACCTCAAGATCACCAAGAAAGTCTCCGTCGCA…

## Sheet: EF-1α
>FO25433
ATGGGTAAGGAGGACAAGACTCACCTTAACGTCGTCGTCATCGGCCACGTCGACTCTGGCAAGTCGACCACTACCGGTCACTTGATCTACCAGTGCGGTGGTATCGACAAGCGAACCATCGAGAAGTTCGAGAAGGAAGCCGCTGAGCTCGGTAAGGGTTCCTTCAAGTACGCCTGGGTTCTTGACAAGCTCAAGGCCGAGCGTGAGCGTGGTATCACCATCGATATTGCTCTCTGGAAGTTCGAGACTCCTCGCTACTATGTCACCGTCATTGACGCTCCCGGTCACCGTGATTTCATCAAGAACATGATCACTGGTACCTCCCAGGCTGATTGCGCCATTCTCATCATTGCCGCCGGTACTGGTGAGTTCGAGGCTGGTATCTCCAAGGATGGCCAG…
>FO26406
ATGGGTAAGGAGGACAAGACTCACCTTAACGTCGTCGTCATCGGCCACGTCGACTCTGGCAAGTCGACCACTACCGGTCACTTGATCTACCAGTGCGGTGGTATCGACAAGCGAACCATCGAGAAGTTCGAGAAGGAAGCCGCTGAGCTCGGTAAGGGTTCCTTCAAGTACGCCTGGGTTCTTGACAAGCTCAAGGCCGAGCGTGAGCGTGGTATCACCATCGATATTGCTCTCTGGAAGTTCGAGACTCCTCGCTACTATGTCACCGTCATTGACGCTCCCGGTCACCGTGATTTCATCAAGAACATGATCACTGGTACTTCCCAGGCCGATTGCGCCATTCTCATCATTGCCGCCGGTACTGGTGAGTTCGAGGCTGGTATCTCCAAGGATGGCCAG…
>FO4287
ATGGGTAAGGAGGACAAGACTCACCTTAACGTCGTCGTCATCGGCCACGTCGACTCTGGCAAGTCGACCACTACCGGTCACTTGATCTACCAGTGCGGTGGTATCGACAAGCGAACCATCGAGAAGTTCGAGAAGGAAGCCGCTGAGCTCGGTAAGGGTTCCTTCAAGTACGCCTGGGTTCTTGACAAGCTCAAGGCCGAGCGTGAGCGTGGTATCACCATCGATATTGCTCTCTGGAAGTTCGAGACTCCTCGCTACTATGTCACCGTCATTGACGCTCCCGGTCACCGTGATTTCATCAAGAACATGATCACTGGTACTTCCCAGGCCGATTGCGCCATTCTCATCATTGCCGCCGGTACTGGTGAGTTCGAGGCTGGTATCTCCAAGGATGGCCAG…
>FO47
ATGGGTAAGGAGGACAAGACTCACCTTAACGTCGTCGTCATCGGCCACGTCGACTCTGGCAAGTCGACCACTACCGGTCACTTGATCTACCAGTGCGGTGGTATCGATAAGCGAACCATCGAGAAGTTCGAGAAGGAAGCCGCTGAGCTCGGTAAGGGTTCCTTCAAGTACGCCTGGGTTCTTGACAAGCTCAAGGCCGAGCGTGAGCGTGGTATCACCATCGATATTGCTCTCTGGAAGTTCGAGACTCCTCGCTACTATGTCACCGTCATTGACGCTCCCGGTCACCGTGATTTCATCAAGAACATGATCACTGGTACTTCCCAGGCCGATTGCGCCATTCTCATCATTGCCGCCGGTACTGGTGAGTTCGAGGCTGGTATCTCCAAGGATGGCCAG…
>FV7600
ATGGGTAAGGAGGACAAGACTCACCTTAACGTCGTCGTCATCGGCCACGTCGACTCTGGCAAGTCGACCACTACCGGTCACTTGATCTACCAGTGCGGTGGTATCGACAAGCGAACCATCGAGAAGTTCGAGAAGGAAGCCGCTGAGCTCGGTAAGGGTTCCTTCAAGTACGCCTGGGTTCTTGACAAGCTCAAGGCCGAGCGTGAGCGTGGTATCACCATCGATATCGCTCTCTGGAAGTTCGAGACTCCTCGCTACTATGTCACCGTCATTGACGCTCCCGGTCACCGTGATTTCATCAAGAACATGATCACTGGTACTTCCCAGGCCGATTGCGCCATTCTCATCATTGCCGCCGGTACTGGTGAGTTCGAGGCTGGTATCTCCAAGGATGGCCAG…
>JB255
ATGGGTAAGGAGGACAAGACTCACCTTAACGTCGTCGTCATCGGCCACGTCGACTCTGGCAAGTCGACCACTACCGGTCACTTGATCTACCAGTGCGGTGGTATCGACAAGCGAACCATCGAGAAGTTCGAGAAGGAAGCCGCTGAGCTCGGTAAGGGTTCCTTCAAGTACGCCTGGGTTCTTGACAAGCTCAAGGCCGAGCGTGAGCGTGGTATCACCATCGATATTGCTCTCTGGAAGTTCGAGACTCCTCGCTACTATGTCACCGTCATTGACGCTCCCGGTCACCGTGATTTCATCAAGAACATGATCACTGGTACTTCCCAGGCTGATTGCGCCATTCTCATCATTGCCGCCGGTACTGGTGAGTTCGAGGCTGGTATCTCCAAGGATGGCCAG…
>JB553
ATGGGTAAGGAGGACAAGACTCACCTTAACGTCGTCGTCATCGGCCACGTCGACTCTGGCAAGTCGACCACTACCGGTCACTTGATCTACCAGTGCGGTGGTATCGACAAGCGAACCATCGAGAAGTTCGAGAAGGAAGCCGCTGAGCTCGGTAAGGGTTCCTTCAAGTACGCCTGGGTTCTTGACAAGCTCAAGGCCGAGCGTGAGCGTGGTATCACCATCGATATTGCTCTCTGGAAGTTCGAGACTCCTCGCTACTATGTCACCGTCATTGACGCTCCCGGTCACCGTGATTTCATCAAGAACATGATCACTGGTACTTCCCAGGCTGATTGCGCCATTCTCATCATTGCCGCCGGTACTGGTGAGTTCGAGGCTGGTATCTCCAAGGATGGCCAG…
>Race1-22994
ATGGGTAAGGAGGACAAGACTCACCTTAACGTCGTCGTCATCGGCCACGTCGACTCTGGCAAGTCGACCACTACCGGTCACTTGATCTACCAGTGCGGTGGTATCGACAAGCGAACCATCGAGAAGTTCGAGAAGGAAGCCGCTGAGCTCGGTAAGGGTTCCTTCAAGTACGCCTGGGTTCTTGACAAGCTCAAGGCCGAGCGTGAGCGTGGTATCACCATCGATATTGCTCTCTGGAAGTTCGAGACTCCTCGCTACTATGTCACCGTCATTGACGCTCCCGGTCACCGTGATTTCATCAAGAACATGATCACTGGTACTTCCCAGGCCGATTGCGCCATTCTCATCATTGCCGCCGGTACTGGTGAGTTCGAGGCTGGTATCTCCAAGGATGGCCAG…
>Race1-CAV2013
ATGGGTAAGGAGGACAAGACTCACCTTAACGTCGTCGTCATCGGCCACGTCGACTCTGGCAAGTCGACCACTACCGGTCACTTGATCTACCAGTGCGGTGGTATCGACAAGCGAACCATCGAGAAGTTCGAGAAGGAAGCCGCTGAGCTCGGTAAGGGTTCCTTCAAGTACGCCTGGGTTCTTGACAAGCTCAAGGCCGAGCGTGAGCGTGGTATCACCATCGATATTGCTCTCTGGAAGTTCGAGACTCCTCGCTACTATGTCACCGTCATTGACGCTCCCGGTCACCGTGATTTCATCAAGAACATGATCACTGGTACTTCCCAGGCCGATTGCGCCATTCTCATCATTGCCGCCGGTACTGGTGAGTTCGAGGCTGGTATCTCCAAGGATGGCCAG…
>Race1-1983
ATGGGTAAGGAGGACAAGACTCACCTTAACGTCGTCGTCATCGGCCACGTCGACTCTGGCAAGTCGACCACTACCGGTCACTTGATCTACCAGTGCGGTGGTATCGACAAGCGAACCATCGAGAAGTTCGAGAAGGAAGCCGCTGAGCTCGGTAAGGGTTCCTTCAAGTACGCCTGGGTTCTTGACAAGCTCAAGGCCGAGCGTGAGCGTGGTATCACCATCGATATTGCTCTCTGGAAGTTCGAGACTCCTCGCTACTATGTCACCGTCATTGACGCTCCCGGTCACCGTGATTTCATCAAGAACATGATCACTGGTACTTCCCAGGCTGATTGCGCCATTCTCATCATTGCCGCCGGTACTGGTGAGTTCGAGGCTGGTATCTCCAAGGATGGCCAG…
>Race1-24223
ATGGGTAAGGAGGACAAGACTCACCTTAACGTCGTCGTCATCGGCCACGTCGACTCTGGCAAGTCGACCACTACCGGTCACTTGATCTACCAGTGCGGTGGTATCGACAAGCGAACCATCGAGAAGTTCGAGAAGGAAGCCGCTGAGCTCGGTAAGGGTTCCTTCAAGTACGCCTGGGTTCTTGACAAGCTCAAGGCCGAGCGTGAGCGTGGTATCACCATCGATATTGCTCTCTGGAAGTTCGAGACTCCTCGCTACTATGTCACCGTCATTGACGCTCCCGGTCACCGTGATTTCATCAAGAACATGATCACTGGTACTTCCCAGGCCGATTGCGCCATTCTCATCATTGCCGCCGGTACTGGTGAGTTCGAGGCTGGTATCTCCAAGGATGGCCAG…
>Race1-623
ATGGGTAAGGAGGACAAGACTCACCTTAACGTCGTCGTCATCGGCCACGTCGACTCTGGCAAGTCGACCACTACCGGTCACTTGATCTACCAGTGCGGTGGTATCGACAAGCGAACCATCGAGAAGTTCGAGAAGGAAGCCGCTGAGCTCGGTAAGGGTTCCTTCAAGTACGCCTGGGTTCTTGACAAGCTCAAGGCCGAGCGTGAGCGTGGTATCACCATCGATATTGCTCTCTGGAAGTTCGAGACTCCTCGCTACTATGTCACCGTCATTGACGCTCCCGGTCACCGTGATTTCATCAAGAACATGATCACTGGTACTTCCCAGGCCGATTGCGCCATTCTCATCATTGCCGCCGGTACTGGTGAGTTCGAGGCTGGTATCTCCAAGGATGGCCAG…
>Race1-871
ATGGGTAAGGAGGACAAGACTCACCTTAACGTCGTCGTCATCGGCCACGTCGACTCTGGCAAGTCGACCACTACCGGTCACTTGATCTACCAGTGCGGTGGTATCGACAAGCGAACCATCGAGAAGTTCGAGAAGGAAGCCGCTGAGCTCGGTAAGGGTTCCTTCAAGTACGCCTGGGTTCTTGACAAGCTCAAGGCCGAGCGTGAGCGTGGTATCACCATCGATATTGCTCTCTGGAAGTTCGAGACTCCTCGCTACTATGTCACCGTCATTGACGCTCCCGGTCACCGTGATTTCATCAAGAACATGATCACTGGTACTTCCCAGGCTGATTGCGCCATTCTCATCATTGCCGCCGGTACTGGTGAGTTCGAGGCTGGTATCTCCAAGGATGGCCAG…
>Race1-939
ATGGGTAAGGAGGACAAGACTCACCTTAACGTCGTCGTCATCGGCCACGTCGACTCTGGCAAGTCGACCACTACCGGTCACTTGATCTACCAGTGCGGTGGTATCGACAAGCGAACCATCGAGAAGTTCGAGAAGGAAGCCGCTGAGCTCGGTAAGGGTTCCTTCAAGTACGCCTGGGTTCTTGACAAGCTCAAGGCCGAGCGTGAGCGTGGTATCACCATCGATATTGCTCTCTGGAAGTTCGAGACTCCTCGCTACTATGTCACCGTCATTGACGCTCCCGGTCACCGTGATTTCATCAAGAACATGATCACTGGTACTTCCCAGGCTGATTGCGCCATTCTCATCATTGCCGCCGGTACTGGTGAGTTCGAGGCTGGTATCTCCAAGGATGGCCAG…
>Race1-967
ATGGGTAAGGAGGACAAGACTCACCTTAACGTCGTCGTCATCGGCCACGTCGACTCTGGCAAGTCGACCACTACCGGTCACTTGATCTACCAGTGCGGTGGTATCGACAAGCGAACCATCGAGAAGTTCGAGAAGGAAGCCGCTGAGCTCGGTAAGGGTTCCTTCAAGTACGCCTGGGTTCTTGACAAGCTCAAGGCCGAGCGTGAGCGTGGTATCACCATCGATATTGCTCTCTGGAAGTTCGAGACTCCTCGCTACTATGTCACCGTCATTGACGCTCCCGGTCACCGTGATTTCATCAAGAACATGATCACTGGTACTTCCCAGGCCGATTGCGCCATTCTCATCATTGCCGCCGGTACTGGTGAGTTCGAGGCTGGTATCTCCAAGGATGGCCAG…
>Race1-GD01
ATGGGTAAGGAGGACAAGACTCACCTTAACGTCGTCGTCATCGGCCACGTCGACTCTGGCAAGTCGACCACTACCGGTCACTTGATCTACCAGTGCGGTGGTATCGACAAGCGAACCATCGAGAAGTTCGAGAAGGAAGCCGCTGAGCTCGGTAAGGGTTCCTTCAAGTACGCCTGGGTTCTTGACAAGCTCAAGGCCGAGCGTGAGCGTGGTATCACCATCGATATTGCTCTCTGGAAGTTCGAGACTCCTCGCTACTATGTCACCGTCATTGACGCTCCCGGTCACCGTGATTTCATCAAGAACATGATCACTGGTACTTCCCAGGCTGATTGCGCCATTCTCATCATTGCCGCCGGTACTGGTGAGTTCGAGGCTGGTATCTCCAAGGATGGCCAG…
>Race1-HN05
ATGGGTAAGGAGGACAAGACTCACCTTAACGTCGTCGTCATCGGCCACGTCGACTCTGGCAAGTCGACCACTACCGGTCACTTGATCTACCAGTGCGGTGGTATCGACAAGCGAACCATCGAGAAGTTCGAGAAGGAAGCCGCTGAGCTCGGTAAGGGTTCCTTCAAGTACGCCTGGGTTCTTGACAAGCTCAAGGCCGAGCGTGAGCGTGGTATCACCATCGATATTGCTCTCTGGAAGTTCGAGACTCCTCGCTACTATGTCACCGTCATTGACGCTCCCGGTCACCGTGATTTCATCAAGAACATGATCACTGGTACTTCCCAGGCTGATTGCGCCATTCTCATCATTGCCGCCGGTACTGGTGAGTTCGAGGCTGGTATCTCCAAGGATGGCCAG…
>Race1-Mal6
ATGGGTAAGGAGGACAAGACTCACCTTAACGTCGTCGTCATCGGCCACGTCGACTCTGGCAAGTCGACCACTACCGGTCACTTGATCTACCAGTGCGGTGGTATCGACAAGCGAACCATCGAGAAGTTCGAGAAGGAAGCCGCTGAGCTCGGTAAGGGTTCCTTCAAGTACGCCTGGGTTCTTGACAAGCTCAAGGCCGAGCGTGAGCGTGGTATCACCATCGATATTGCTCTCTGGAAGTTCGAGACTCCTCGCTACTATGTCACCGTCATTGACGCTCCCGGTCACCGTGATTTCATCAAGAACATGATCACTGGTACTTCCCAGGCTGATTGCGCCATTCTCATCATTGCCGCCGGTACTGGTGAGTTCGAGGCTGGTATCTCCAAGGATGGCCAG…
>Race1-MW2
ATGGGTAAGGAGGACAAGACTCACCTTAACGTCGTCGTCATCGGCCACGTCGACTCTGGCAAGTCGACCACTACCGGTCACTTGATCTACCAGTGCGGTGGTATCGACAAGCGAACCATCGAGAAGTTCGAGAAGGAAGCCGCTGAGCTCGGTAAGGGTTCCTTCAAGTACGCCTGGGTTCTTGACAAGCTCAAGGCCGAGCGTGAGCGTGGTATCACCATCGATATTGCTCTCTGGAAGTTCGAGACTCCTCGCTACTATGTCACCGTCATTGACGCTCCCGGTCACCGTGATTTCATCAAGAACATGATCACTGGTACTTCCCAGGCTGATTGCGCCATTCTCATCATTGCCGCCGGTACTGGTGAGTTCGAGGCTGGTATCTCCAAGGATGGCCAG…
>Race1-MW40
ATGGGTAAGGAGGACAAGACTCACCTTAACGTCGTCGTCATCGGCCACGTCGACTCTGGCAAGTCGACCACTACCGGTCACTTGATCTACCAGTGCGGTGGTATCGACAAGCGAACCATCGAGAAGTTCGAGAAGGAAGCCGCTGAGCTCGGTAAGGGTTCCTTCAAGTACGCCTGGGTTCTTGACAAGCTCAAGGCCGAGCGTGAGCGTGGTATCACCATCGATATTGCTCTCTGGAAGTTCGAGACTCCTCGCTACTATGTCACCGTCATTGACGCTCCCGGTCACCGTGATTTCATCAAGAACATGATCACTGGTACTTCCCAGGCTGATTGCGCCATTCTCATCATTGCCGCCGGTACTGGTGAGTTCGAGGCTGGTATCTCCAAGGATGGCCAG…
>STR4-105
ATGGGTAAGGAGGACAAGACTCACCTTAACGTCGTCGTCATCGGCCACGTCGACTCTGGCAAGTCGACCACTACCGGTCACTTGATCTACCAGTGCGGTGGTATCGACAAGCGAACCATCGAGAAGTTCGAGAAGGAAGCCGCTGAGCTCGGTAAGGGTTCCTTCAAGTACGCCTGGGTTCTTGACAAGCTCAAGGCCGAGCGTGAGCGTGGTATCACCATCGATATTGCTCTCTGGAAGTTCGAGACTCCTCGCTACTATGTCACCGTCATTGACGCTCCCGGTCACCGTGATTTCATCAAGAACATGATCACTGGTACTTCCCAGGCCGATTGCGCCATTCTCATCATTGCCGCCGGTACTGGTGAGTTCGAGGCTGGTATTTCCAAGGATGGTCAG…
>STR4-1089
ATGGGTAAGGAGGACAAGACTCACCTTAACGTCGTCGTCATCGGCCACGTCGACTCTGGCAAGTCGACCACTACCGGTCACTTGATCTACCAGTGCGGTGGTATCGACAAGCGAACCATCGAGAAGTTCGAGAAGGAAGCCGCTGAGCTCGGTAAGGGTTCCTTCAAGTACGCCTGGGTTCTTGACAAGCTCAAGGCCGAGCGTGAGCGTGGTATCACCATCGATATTGCTCTCTGGAAGTTCGAGACTCCTCGCTACTATGTCACCGTCATTGACGCTCCCGGTCACCGTGATTTCATCAAGAACATGATCACTGGTACTTCCCAGGCCGATTGCGCCATTCTCATCATTGCCGCCGGTACTGGTGAGTTCGAGGCTGGTATTTCCAAGGATGGTCAG…
>STR4-187
ATGGGTAAGGAGGACAAGACTCACCTTAACGTCGTCGTCATCGGCCACGTCGACTCTGGCAAGTCGACCACTACCGGTCACTTGATCTACCAGTGCGGTGGTATCGACAAGCGAACCATCGAGAAGTTCGAGAAGGAAGCCGCTGAGCTCGGTAAGGGTTCCTTCAAGTACGCCTGGGTTCTTGACAAGCTCAAGGCCGAGCGTGAGCGTGGTATCACCATCGATATTGCTCTCTGGAAGTTCGAGACTCCTCGCTACTATGTCACCGTCATTGACGCTCCCGGTCACCGTGATTTCATCAAGAACATGATCACTGGTACTTCCCAGGCCGATTGCGCCATTCTCATCATTGCCGCCGGTACTGGTGAGTTCGAGGCTGGTATTTCCAAGGATGGTCAG…
>Race1-188
ATGGGTAAGGAGGACAAGACTCACCTTAACGTCGTCGTCATCGGCCACGTCGACTCTGGCAAGTCGACCACTACCGGTCACTTGATCTACCAGTGCGGTGGTATCGACAAGCGAACCATCGAGAAGTTCGAGAAGGAAGCCGCTGAGCTCGGTAAGGGTTCCTTCAAGTACGCCTGGGTTCTTGACAAGCTCAAGGCCGAGCGTGAGCGTGGTATCACCATCGATATTGCTCTCTGGAAGTTCGAGACTCCTCGCTACTATGTCACCGTCATTGACGCTCCCGGTCACCGTGATTTCATCAAGAACATGATCACTGGTACTTCCCAGGCCGATTGCGCCATTCTCATCATTGCCGCCGGTACTGGTGAGTTCGAGGCTGGTATCTCCAAGGATGGCCAG…
>STR4-195
ATGGGTAAGGAGGACAAGACTCACCTTAACGTCGTCGTCATCGGCCACGTCGACTCTGGCAAGTCGACCACTACCGGTCACTTGATCTACCAGTGCGGTGGTATCGACAAGCGAACCATCGAGAAGTTCGAGAAGGAAGCCGCTGAGCTCGGTAAGGGTTCCTTCAAGTACGCCTGGGTTCTTGACAAGCTCAAGGCCGAGCGTGAGCGTGGTATCACCATCGATATTGCTCTCTGGAAGTTCGAGACTCCTCGCTACTATGTCACCGTCATTGACGCTCCCGGTCACCGTGATTTCATCAAGAACATGATCACTGGTACTTCCCAGGCCGATTGCGCCATTCTCATCATTGCCGCCGGTACTGGTGAGTTCGAGGCTGGTATTTCCAAGGATGGTCAG…
>STR4-612
ATGGGTAAGGAGGACAAGACTCACCTTAACGTCGTCGTCATCGGCCACGTCGACTCTGGCAAGTCGACCACTACCGGTCACTTGATCTACCAGTGCGGTGGTATCGACAAGCGAACCATCGAGAAGTTCGAGAAGGAAGCCGCTGAGCTCGGTAAGGGTTCCTTCAAGTACGCCTGGGTTCTTGACAAGCTCAAGGCCGAGCGTGAGCGTGGTATCACCATCGATATTGCTCTCTGGAAGTTCGAGACTCCTCGCTACTATGTCACCGTCATTGACGCTCCCGGTCACCGTGATTTCATCAAGAACATGATCACTGGTACTTCCCAGGCCGATTGCGCCATTCTCATCATTGCCGCCGGTACTGGTGAGTTCGAGGCTGGTATTTCCAAGGATGGTCAG…
>STR4-618
ATGGGTAAGGAGGACAAGACTCACCTTAACGTCGTCGTCATCGGCCACGTCGACTCTGGCAAGTCGACCACTACCGGTCACTTGATCTACCAGTGCGGTGGTATCGACAAGCGAACCATCGAGAAGTTCGAGAAGGAAGCCGCTGAGCTCGGTAAGGGTTCCTTCAAGTACGCCTGGGTTCTTGACAAGCTCAAGGCCGAGCGTGAGCGTGGTATCACCATCGATATTGCTCTCTGGAAGTTCGAGACTCCTCGCTACTATGTCACCGTCATTGACGCTCCCGGTCACCGTGATTTCATCAAGAACATGATCACTGGTACTTCCCAGGCCGATTGCGCCATTCTCATCATTGCCGCCGGTACTGGTGAGTTCGAGGCTGGTATTTCCAAGGATGGTCAG…
>STR4-980
ATGGGTAAGGAGGACAAGACTCACCTTAACGTCGTCGTCATCGGCCACGTCGACTCTGGCAAGTCGACCACTACCGGTCACTTGATCTACCAGTGCGGTGGTATCGACAAGCGAACCATCGAGAAGTTCGAGAAGGAAGCCGCTGAGCTCGGTAAGGGTTCCTTCAAGTACGCCTGGGTTCTTGACAAGCTCAAGGCCGAGCGTGAGCGTGGTATCACCATCGATATTGCTCTCTGGAAGTTCGAGACTCCTCGCTACTATGTCACCGTCATTGACGCTCCCGGTCACCGTGATTTCATCAAGAACATGATCACTGGTACTTCCCAGGCCGATTGCGCCATTCTCATCATTGCCGCCGGTACTGGTGAGTTCGAGGCTGGTATTTCCAAGGATGGTCAG…
>STR4-GD26
ATGGGTAAGGAGGACAAGACTCACCTTAACGTCGTCGTCATCGGCCACGTCGACTCTGGCAAGTCGACCACTACCGGTCACTTGATCTACCAGTGCGGTGGTATCGACAAGCGAACCATCGAGAAGTTCGAGAAGGAAGCCGCTGAGCTCGGTAAGGGTTCCTTCAAGTACGCCTGGGTTCTTGACAAGCTCAAGGCCGAGCGTGAGCGTGGTATCACCATCGATATTGCTCTCTGGAAGTTCGAGACTCCTCGCTACTATGTCACCGTCATTGACGCTCCCGGTCACCGTGATTTCATCAAGAACATGATCACTGGTACTTCCCAGGCCGATTGCGCCATTCTCATCATTGCCGCCGGTACTGGTGAGTTCGAGGCTGGTATTTCCAAGGATGGTCAG…
>STR4-II12
ATGGGTAAGGAGGACAAGACTCACCTTAACGTCGTCGTCATCGGCCACGTCGACTCTGGCAAGTCGACCACTACCGGTCACTTGATCTACCAGTGCGGTGGTATCGACAAGCGAACCATCGAGAAGTTCGAGAAGGAAGCCGCTGAGCTCGGTAAGGGTTCCTTCAAGTACGCCTGGGTTCTTGACAAGCTCAAGGCCGAGCGTGAGCGTGGTATCACCATCGATATTGCTCTCTGGAAGTTCGAGACTCCTCGCTACTATGTCACCGTCATTGACGCTCCCGGTCACCGTGATTTCATCAAGAACATGATCACTGGTACTTCCCAGGCCGATTGCGCCATTCTCATCATTGCCGCCGGTACTGGTGAGTTCGAGGCTGGTATTTCCAAGGATGGTCAG…
>STR4-M3
ATGGGTAAGGAGGACAAGACTCACCTTAACGTCGTCGTCATCGGCCACGTCGACTCTGGCAAGTCGACCACTACCGGTCACTTGATCTACCAGTGCGGTGGTATCGACAAGCGAACCATCGAGAAGTTCGAGAAGGAAGCCGCTGAGCTCGGTAAGGGTTCCTTCAAGTACGCCTGGGTTCTTGACAAGCTCAAGGCCGAGCGTGAGCGTGGTATCACCATCGATATTGCTCTCTGGAAGTTCGAGACTCCTCGCTACTATGTCACCGTCATTGACGCTCCCGGTCACCGTGATTTCATCAAGAACATGATCACTGGTACTTCCCAGGCCGATTGCGCCATTCTCATCATTGCCGCCGGTACTGGTGAGTTCGAGGCTGGTATTTCCAAGGATGGTCAG…
>STR4-Pacovan
ATGGGTAAGGAGGACAAGACTCACCTTAACGTCGTCGTCATCGGCCACGTCGACTCTGGCAAGTCGACCACTACCGGTCACTTGATCTACCAGTGCGGTGGTATCGACAAGCGAACCATCGAGAAGTTCGAGAAGGAAGCCGCTGAGCTCGGTAAGGGTTCCTTCAAGTACGCCTGGGTTCTTGACAAGCTCAAGGCCGAGCGTGAGCGTGGTATCACCATCGATATTGCTCTCTGGAAGTTCGAGACTCCTCGCTACTATGTCACCGTCATTGACGCTCCCGGTCACCGTGATTTCATCAAGAACATGATCACTGGTACTTCCCAGGCCGATTGCGCCATTCTCATCATTGCCGCCGGTACTGGTGAGTTCGAGGCTGGTATTTCCAAGGATGGTCAG…
>STR4-SH3142
ATGGGTAAGGAGGACAAGACTCACCTTAACGTCGTCGTCATCGGCCACGTCGACTCTGGCAAGTCGACCACTACCGGTCACTTGATCTACCAGTGCGGTGGTATCGACAAGCGAACCATCGAGAAGTTCGAGAAGGAAGCCGCTGAGCTCGGTAAGGGTTCCTTCAAGTACGCCTGGGTTCTTGACAAGCTCAAGGCCGAGCGTGAGCGTGGTATCACCATCGATATTGCTCTCTGGAAGTTCGAGACTCCTCGCTACTATGTCACCGTCATTGACGCTCCCGGTCACCGTGATTTCATCAAGAACATGATCACTGGTACTTCCCAGGCCGATTGCGCCATTCTCATCATTGCCGCCGGTACTGGTGAGTTCGAGGCTGGTATTTCCAAGGATGGTCAG…
>TR4-CAV2318
ATGGGTAAGGAGGACAAGACTCACCTTAACGTCGTCGTCATCGGCCACGTCGACTCTGGCAAGTCGACCACTACCGGTCACTTGATCTACCAGTGCGGTGGTATCGACAAGCGAACCATCGAGAAGTTCGAGAAGGAAGCCGCTGAGCTCGGTAAGGGTTCCTTCAAGTACGCCTGGGTTCTTGACAAGCTCAAGGCCGAGCGTGAGCGTGGTATCACCATCGATATTGCTCTCTGGAAGTTCGAGACTCCTCGCTACTATGTCACCGTCATTGACGCTCCCGGTCACCGTGATTTCATCAAGAACATGATCACTGGTACTTCCCAGGCCGATTGCGCCATTCTCATCATTGCCGCCGGTACTGGTGAGTTCGAGGCTGGTATTTCCAAGGATGGTCAG…
>TR4-CAV300
ATGGGTAAGGAGGACAAGACTCACCTTAACGTCGTCGTCATCGGCCACGTCGACTCTGGCAAGTCGACCACTACCGGTCACTTGATCTACCAGTGCGGTGGTATCGACAAGCGAACCATCGAGAAGTTCGAGAAGGAAGCCGCTGAGCTCGGTAAGGGTTCCTTCAAGTACGCCTGGGTTCTTGACAAGCTCAAGGCCGAGCGTGAGCGTGGTATCACCATCGATATTGCTCTCTGGAAGTTCGAGACTCCTCGCTACTATGTCACCGTCATTGACGCTCCCGGTCACCGTGATTTCATCAAGAACATGATCACTGGTACTTCCCAGGCCGATTGCGCCATTCTCATCATTGCCGCCGGTACTGGTGAGTTCGAGGCTGGTATTTCCAAGGATGGTCAG…
>TR4-HN17
ATGGGTAAGGAGGACAAGACTCACCTTAACGTCGTCGTCATCGGCCACGTCGACTCTGGCAAGTCGACCACTACCGGTCACTTGATCTACCAGTGCGGTGGTATCGACAAGCGAACCATCGAGAAGTTCGAGAAGGAAGCCGCTGAGCTCGGTAAGGGTTCCTTCAAGTACGCCTGGGTTCTTGACAAGCTCAAGGCCGAGCGTGAGCGTGGTATCACCATCGATATTGCTCTCTGGAAGTTCGAGACTCCTCGCTACTATGTCACCGTCATTGACGCTCCCGGTCACCGTGATTTCATCAAGAACATGATCACTGGTACTTCCCAGGCCGATTGCGCCATTCTCATCATTGCCGCCGGTACTGGTGAGTTCGAGGCTGGTATTTCCAAGGATGGTCAG…
>TR4-II5
ATGGGTAAGGAGGACAAGACTCACCTTAACGTCGTCGTCATCGGCCACGTCGACTCTGGCAAGTCGACCACTACCGGTCACTTGATCTACCAGTGCGGTGGTATCGACAAGCGAACCATCGAGAAGTTCGAGAAGGAAGCCGCTGAGCTCGGTAAGGGTTCCTTCAAGTACGCCTGGGTTCTTGACAAGCTCAAGGCCGAGCGTGAGCGTGGTATCACCATCGATATTGCTCTCTGGAAGTTCGAGACTCCTCGCTACTATGTCACCGTCATTGACGCTCCCGGTCACCGTGATTTCATCAAGAACATGATCACTGGTACTTCCCAGGCCGATTGCGCCATTCTCATCATTGCCGCCGGTACTGGTGAGTTCGAGGCTGGTATTTCCAAGGATGGTCAG…
>TR4-Mal2a
ATGGGTAAGGAGGACAAGACTCACCTTAACGTCGTCGTCATCGGCCACGTCGACTCTGGCAAGTCGACCACTACCGGTCACTTGATCTACCAGTGCGGTGGTATCGACAAGCGAACCATCGAGAAGTTCGAGAAGGAAGCCGCTGAGCTCGGTAAGGGTTCCTTCAAGTACGCCTGGGTTCTTGACAAGCTCAAGGCCGAGCGTGAGCGTGGTATCACCATCGATATTGCTCTCTGGAAGTTCGAGACTCCTCGCTACTATGTCACCGTCATTGACGCTCCCGGTCACCGTGATTTCATCAAGAACATGATCACTGGTACTTCCCAGGCCGATTGCGCCATTCTCATCATTGCCGCCGGTACTGGTGAGTTCGAGGCTGGTATTTCCAAGGATGGTCAG…
>TR4-STSUM5
ATGGGTAAGGAGGACAAGACTCACCTTAACGTCGTCGTCATCGGCCACGTCGACTCTGGCAAGTCGACCACTACCGGTCACTTGATCTACCAGTGCGGTGGTATCGACAAGCGAACCATCGAGAAGTTCGAGAAGGAAGCCGCTGAGCTCGGTAAGGGTTCCTTCAAGTACGCCTGGGTTCTTGACAAGCTCAAGGCCGAGCGTGAGCGTGGTATCACCATCGATATTGCTCTCTGGAAGTTCGAGACTCCTCGCTACTATGTCACCGTCATTGACGCTCCCGGTCACCGTGATTTCATCAAGAACATGATCACTGGTACTTCCCAGGCCGATTGCGCCATTCTCATCATTGCCGCCGGTACTGGTGAGTTCGAGGCTGGTATTTCCAAGGATGGTCAG…

## Sheet: FUB1
>FO25433
ATGACTCTCTCCAATGGCTCCAACGGCGCAAACGGCACTAGCAACGGCCATGGAGCTCATCCTAGCGCTAATGGCTTTCACAACGCTGCTAACAGGGGTGCTAACAATGGCACTGCCAATGGTGGCGTTGAACACGATGCTAGCCTCCCTCAGGTAGACGGTGACATCTCGTCTGCTATCGCTGTCATCGGTGTCTCTGGTAGATTTCCCGGTGATGGAACTTCGCCTCGCCATCTTTGGGATCTTCTCAAGGAGGGGAGGAATGCCCTGAGTGATGTTCCTGAGAGCCGTTTCAACATTGATGGGTTTTATCATCCTGACGGTGGAAGGGCGGGGACGTTGAATACCAAGCAGGGGTATTTCTTAAAGAGTGATGTTGATAAGTTTGATGCTGGGTTC…
>FO26406
ATGACTCTCTCCAATGGCTCCAACGGCGCAAACGGCACTAGCAGCGGCCATGGAGCTCATCCTAGCGCTAATGGCTTTCACAACGCTGCTAACGGGGGTGCTAACAATGGCACTGCCAATGGTGGCGTTGAACACGATGCTAGCCTCCCTCAGGTAGACGGCGATATCTCGTCTGCTATCGCTGTCATCGGTGTCTCTGGTAGATTTCCCGGTGATGGAACTTCGCCTCGCCATCTTTGGGATCTTCTCAAGGAGGGGAGGAACGCCCTGAGTGATGTTCCTGAGAGCCGTTTCAACATTGATGGGTTTTATCATCCTGATGGTGGAAGGGCGGGGACGTTGAATACCAAGCAGGGGTATTTCTTACAGAGTGATGTTGATAAGTTTGATGCTGGGTTC…
>FO4287
ATGACTCTCTTCAATGGCTCCAACGGCGCAAACGGCACTAGCAGCGGCCATGGAGCTCATCCTAGCGCTAATGGCTTTCACAACGCTGCTAACGGGGGTGCTAACAATGGCACTGCCAATGGTGGCGTTGAACACGATGCTAGCCTCCCTCAGGTAGACGGCGATATCTCGTCTGCTATCGCTGTCATCGGTGTCTCTGGTAGATTTCCTGGTGATGGAACTTCGCCTCGCCATCTTTGGGATCTTCTCAAGGAGGGGAGGAACGCCCTGAGTGATGTTCCTGAGAGCCGTTTCAACATTGATGGGTTTTATCATCCTGATGGTGGAAGGGCGGGGACGTTGAATACCAAGCAGGGGTATTTCTTACAGAGTGATGTTGATAAGTTTGATGCTGGGTTC…
>FO47
ATGACTCTCTCCAATGGCTCCAACGGCGCAAACGGCACTAGCAACGGCCATGGAGCTCATCCTAGCGCTAATGGCTTTCACAACGCTGCTAACGGGGGTGCTAACAATGGCACTGCCAATGGTGGCGTTGAACACGATGCTAGCCTCCCTCAGGTAGACGGCGACATCTCGTCTGCTATCGCTGTCATCGGAGTCTCTGGTAGATTTCCCGGTGATGCAACTTCGCCTCGTCATCTTTGGGATCTTCTCAAGGAGGGGAGGAATGCTCTGAGTGATGTTCCTGAGAGCCGCTTCAACATTGATGGGTTTTATCATCCTGATGGTGGAAGGGCGGGGACGTTGAATACCAAGCAGGGGTATTTTCTGAAGAGCGATGTTGATAAGTTTGATGCTGGGTTC…
>FV7600
ATGACTCTCTCCAATGGCTCCAACGGCGCAAACGGCACTAGCAACGGCCATGGAGCTCATCCTAGCGCTAATGGCTTTCACAACGCTGCTAACGGGGGTGCTAACAATGGCACTCCCAATGGTGGCGCTGAATACAATGCTAGCCTCCCTCAGGTAGACGGTGACATCTCGTCTGCTATAGCCGTCATCGGAGTCTCTGGTAGATTTCCCGGTGATGCAACTTCGCCTCGTCATCTTTGGGATCTTCTCAAGGAGGGCAGAAACGCGTTGAGTGATGTTCCTGAGAGCCGTTTTAACATTGATGGGTTTTATCATCCTGACGGTGGAAGGGCGGGGACGTTGAACACCAAGCAGGGGTATTTTCTGAAGAGTGATGTTGATAAGTTTGATGCTGGATTC…
>JB255
ATGACTCTCTCCAATGGCTCCAACGGCGCAAACGGCACTAGCAACGGCCATGGAGCTCATCCTGGCGCTAATGGCTTTCACAACGTTGCTAACGGGGGTGCTAACAATGGCACTGCCAATGGTGGCGCTGACCACGATGCTAGCTTCCTTCAGGTAGACGGTGACATCTCGTCTGCTATCGCTGTCATCGGAGTCTCTGGTAGATTTCCCGGTGATGCAACTTCGCCTCGTCATCTTTGGGATCTTCTCAAGGAGGGGAGGAATGCCCTGAGTGATGTTCCTGAGAGCCGTTTCAACATTGATGGGTTTTATCATCCTGATGGTGGGAGGGCGGGGACGTTGAATACCAAGCAGGGGTATTTCTTAAAGAGTGATGTTGATAAGTTTGATGCTGGGTTC…
>JB553
ATGACTCTCTCCAATGGCTCCAACGGCGCAAACGGCACTAGCAACGGCCATGGAGCTCATCCTGGCGCTAATGGCTTTCACAACGTTGCTAACGGGGGTGCTAACAATGGCACTGCCAATGGTGGCGCTGACCACGATGCTAGCTTCCTTCAGGTAGACGGTGACATCTCGTCTGCTATCGCTGTCATCGGAGTCTCTGGTAGATTTCCCGGTGATGCAACTTCGCCTCGTCATCTTTGGGATCTTCTCAAGGAGGGGAGGAATGCCCTGAGTGATGTTCCTGAGAGCCGTTTCAACATTGATGGGTTTTATCATCCTGATGGTGGGAGGGCGGGGACGTTGAATACCAAGCAGGGGTATTTCTTAAAGAGTGATGTTGATAAGTTTGATGCTGGGTTC…
>Race1/2-188
ATGACTCTCTCCAATGGCTCCAACGGCGCAAACGGCACTAGCAACGGCCATGGAGCTCATCCTAGCGCTAATGGCTTTCACAACGCTGCTAACGGGGGTGGTAACAATGGCACTGCCAATGGTGGCGTTGAACACGATGCTCGCCTCCCTCAGGTAGACGGTGACATATCGTCTGCTATCGCTGTCATCGGTGTCTCTGGTAGATTTCCCGGTGATGGAACTTCGCCTCGCCATCTTTGGGATCTTCTCAAGGAGGGGAGGAATGCCCTGAGTGATGTTCCTGAGAGCCGTTTCAACATTGATGGGTTTTATCATCCTGATGGTGGAAGGGCGGGGACGTTGAATACCAAGCAGGGGTATTTCTTAAAGAGTGATGTTGATAAGTTTGATGCTGGGTTC…
>Race1/2-22994
ATGACTCTCTCCAATGGCTCCAACGGCGCAAACGGCACTAGCAACGGCCATGGAGCTCATCCTAGCGCTAATGGCTTTCACAACGCTGCTAACGGGGGTGCTAACAATGGCACTCCCAATGGTGGCGTTGACCACGATGCTAGCCTCCCTCAGGTAGACGGTGACATCTCGTCTGCTATCGCTGTCATCGGAGTCTCTGGTAGATTTCCCGGTGATGCAACTTCGCCTCGCCATCTTTGGGATCTTCTCAAGGAGGGGAGGAATGCCCTGAGTGATGTTCCTGAGAGCCGTTTCAACATTGATGGGTTTTATCATCCTGATGGTGGAAGGGCGGGGACGTTGAACACCAAGCAGGGGTATTTCTTAAAGAGTGATGTTGATAAGTTTGATGCTGGGTTC…
>Race1/2-CAV2013
ATGACTCTCTCCAATGGCTCCAACGGCGCAAACGGCACTAGCAACGGCCATGGAGCTCATCCTAGCGCTAATGGCTTTCACAACGCTGCTAACGGGGGTGCTAACAATGGCACTCCCAATGGTGGCGTTGACCACGATGCTAGCCTCCCTCAGGTAGACGGTGACATCTCGTCTGCTATCGCTGTCATCGGAGTCTCTGGTAGATTTCCCGGTGATGCAACTTCGCCTCGCCATCTTTGGGATCTTCTCAAGGAGGGGAGGAATGCCCTGAGTGATGTTCCTGAGAGCCGTTTCAACATTGATGGGTTTTATCATCCTGATGGTGGAAGGGCGGGGACGTTGAACACCAAGCAGGGGTATTTCTTAAAGAGTGATGTTGATAAGTTTGATGCTGGGTTC…
>Race1-1983
ATGACTCTCTCCAATGGCTCCAACGGCGCAAACGGCACTAGCAACGGCCATGGAGCTCATCCTAGCGCTAATGGCTTTCACAACGCTGCTAACGGGGGTGCTAACAATGGCACTGCCAATGGTGGCGTTGAACACGATGCTAGCCTCCCTCAGGTAGACGGTGACATCTCGTCTGCTATCGCTGTCATCGGTGTCTCTGGTAGATTTCCCGGTGATGGAACTTCGCCTCGCCATCTTTGGGATCTTCTCAAGGAGGGGAGGAATGCCCTGAGTGATGTTCCTGAGAGCCGTTTCAACATTGATGGGTTTTATCATCCTGACGGTGGAAGGACGGGGACGTTGAATACCAAGCAGGGGTATTTCTTAAAGAGTGATGTTGATAAGTTTGATGCTGGGTTC…
>Race1-24223
ATGACTCTCTCCAATGGCTCCAACGGCGCAAACGGCACTAGCAACGGCCATGGAGCTCATCCTAGCGCTAATGGCTTTCACAACGCTGCTAACGGGGGTGCTAACAATGGCACTCCCAATGGTGGCGTTGACCACGATGCTAGCCTCCCTCAGGTAGACGGTGACATCTCGTCTGCTATCGCTGTCATCGGAGTCTCTGGTAGATTTCCCGGTGATGCAACTTCGCCTCGCCATCTTTGGGATCTTCTCAAGGAGGGGAGGAATGCCCTGAGTGATGTTCCTGAGAGCCGTTTCAACATTGATGGGTTTTATCATCCTGATGGTGGAAGGGCGGGGACGTTGAACACCAAGCAGGGGTATTTCTTAAAGAGTGATGTTGATAAGTTTGATGCTGGGTTC…
>Race1-623
ATGACTCTCTCCAATGGCTCCAACGGCGCAAACGGCACTAGCAACGGCCATGGAGCTCATCCTAGCGCTAATGGCTTTCACAACGCTGCTAACGGGGGTGCTAACAATGGCACTCCCAATGGTGGCGTTGACCACGATGCTAGCCTCCCTCAGGTAGACGGTGACATCTCGTCTGCTATCGCTGTCATCGGAGTCTCTGGTAGATTTCCCGGTGATGCAACTTCGCCTCGCCATCTTTGGGATCTTCTCAAGGAGGGGAGGAATGCCCTGAGTGATGTTCCTGAGAGCCGTTTCAACATTGATGGGTTTTATCATCCTGATGGTGGAAGGGCGGGGACGTTGAACACCAAGCAGGGGTATTTCTTAAAGAGTGATGTTGATAAGTTTGATGCTGGGTTC…
>Race1-871
ATGACTCTCTCCAATGGCTCCAACGGCGCAAACGGCACTAGCAACGGCCATGGAGCTCATCCTAGCGCTAATGGCTTTCACAACGCTGCTAACGGGGGTGCTAACAATGGCACTGCCAATGGTGGCGTTGAACACGATGCTAGCCTCCCTCAGGTAGACGGTGACATCTCGTCTGCTATCGCTGTCATCGGTGTCTCTGGTAGATTTCCCGGTGATGGAACTTCGCCTCGCCATCTTTGGGATCTTCTCAAGGAGGGGAGGAATGCCCTGAGTGATGTTCCTGAGAGCCGTTTCAACATTGATGGGTTTTATCATCCTGACGGTGGAAGGACGGGGACGTTGAATACCAAGCAGGGGTATTTCTTAAAGAGTGATGTTGATAAGTTTGATGCTGGGTTC…
>Race1-939
ATGACTCTCTCCAATGGCTCCAACGGCGCAAACGGCACTAGCAACGGCCATGGAGCTCATCCTAGCGCTAATGGCTTTCACAACGCTGCTAACGGGGGTGCTAACAATGGCACTGCCAATGGTGGCGTTGAACACGATGCTAGCCTCCCTCAGGTAGACGGTGACATCTCGTCTGCTATCGCTGTCATCGGTGTCTCTGGTAGATTTCCCGGTGATGGAACTTCGCCTCGCCATCTTTGGGATCTTCTCAAGGAGGGGAGGAATGCCCTGAGTGATGTTCCTGAGAGCCGTTTCAACATTGATGGGTTTTATCATCCTGACGGTGGAAGGACGGGGACGTTGAATACCAAGCAGGGGTATTTCTTAAAGAGTGATGTTGATAAGTTTGATGCTGGGTTC…
>Race1-967
ATGACTCTCTCCAATGGCTCCAACGGCGCAAACGGCACTAGCAACGGCCATGGAGCTCATCCTAGCGCTAATGGCTTTCACAACGCTGCTAACGGGGGTGCTAACAATGGCACTGCCAATGGTGGCGTTGAACACGATGCTCGCCTCCCTCAGGTAGACGGTGACATATCGTCTGCTATCGCTGTCATCGGTGTCTCTGGTAGATTTCCCGGTGATGGAACTTCGCCTCGCCATCTTTGGGATCTTCTCAAGGAGGGGAGGAATGCCCTGAGTGATGTTCCTGAGAGCCGTTTCAACATTGATGGGTTTTATCATCCTGATGGTGGAAGGGCGGGGACGTTGAATACCAAGCAGGGGTATTTCTTAAAGAGTGATGTTGATAAGTTTGATGCTGGGTTC…
>Race1-GD01
ATGACTCTCTCCAATGGCTCCAACGGCGCAAACGGCACTAGCAACGGCCATGGAGCTCATCCTAGCGCTAATGGCTTTCACAACGCTGCTAACGGGGGTGCTAACAATGGCACTGCCAATGGTGGCGTTGAACACGATGCTAGCCTCCCTCAGGTAGACGGTGACATCTCGTCTGCTATCGCTGTCATCGGTGTCTCTGGTAGATTTCCCGGTGATGGAACTTCGCCTCGCCATCTTTGGGATCTTCTCAAGGAGGGGAGGAATGCCCTGAGTGATGTTCCTGAGAGCCGTTTCAACATTGATGGGTTTTATCATCCTGACGGTGGAAGGACGGGGACGTTGAATACCAAGCAGGGGTATTTCTTAAAGAGTGATGTTGATAAGTTTGATGCTGGGTTC…
>Race1-HN05
ATGACTCTCTCCAATGGCTCCAACGGCGCAAACGGCACTAGCAACGGCCATGGAGCTCATCCTAGCGCTAATGGCTTTCACAACGCTGCTAACGGGGGTGCTAACAATGGCACTGCCAATGGTGGCGTTGAACACGATGCTAGCCTCCCTCAGGTAGACGGTGACATCTCGTCTGCTATCGCTGTCATCGGTGTCTCTGGTAGATTTCCCGGTGATGGAACTTCGCCTCGCCATCTTTGGGATCTTCTCAAGGAGGGGAGGAATGCCCTGAGTGATGTTCCTGAGAGCCGTTTCAACATTGATGGGTTTTATCATCCTGACGGTGGAAGGACGGGGACGTTGAATACCAAGCAGGGGTATTTCTTAAAGAGTGATGTTGATAAGTTTGATGCTGGGTTC…
>Race1-Mal6
ATGACTCTCTCCAATGGCTCCAACGGCGCAAACGGCACTAGCAACGGCCATGGAGCTCATCCTAGCGCTAATGGCTTTCACAACGCTGCTAACGGGGGTGCTAACAATGGCACTGCCAATGGTGGCGTTGAACACGATGCTAGCCTCCCTCAGGTAGACGGTGACATCTCGTCTGCTATCGCTGTCATCGGTGTCTCTGGTAGATTTCCCGGTGATGGAACTTCGCCTCGCCATCTTTGGGATCTTCTCAAGGAGGGGAGGAATGCCCTGAGTGATGTTCCTGAGAGCCGTTTCAACATTGATGGGTTTTATCATCCTGACGGTGGAAGGACGGGGACGTTGAATACCAAGCAGGGGTATTTCTTAAAGAGTGATGTTGATAAGTTTGATGCTGGGTTC…
>Race1-MW2
ATGACTCTCTCCAATGGCTCCAACGGCGCAAACGGCACTAGCAACGGCCATGGAGCTCATCCTAGCGCTAATGGCTTTCACAACGCTGCTAACGGGGGTGCTAACAATGGCACTGCCAATGGTGGCGTTGAACACGATGCTCGCCTCCCTCAGGTAGAAGGTGACATATCGTCTGCTATCGCTGTCATCGGTGTCTCTGGTAGATTTCCCGGTGATGGAACTTCGCCTCGCCATCTTTGGGATCTTCTCAAGGAGGGGAGGAATGCCCTGAGTGATGTTCCTGAGAGCCGTTTCAACATTGATGGGTTTTATCATCCTGATGGTGGAAGGGCGGGGACGTTGAATACCAAGCAGGGGTATTTCTTAAAGAGTGATGTTGATAAGTTTGATGCTGGGTTC…
>Race1-MW40
ATGACTCTCTCCAATGGCTCCAACGGCGCAAACGGCACTAGCAACGGCCATGGAGCTCATCCTAGCGCTAATGGCTTTCACAACGCTGCTAACGGGGGTGCTAACAATGGCACTGCCAATGGTGGCGTTGAACACGATGCTCGCCTCCCTCAGGTAGAAGGTGACATATCGTCTGCTATCGCTGTCATCGGTGTCTCTGGTAGATTTCCCGGTGATGGAACTTCGCCTCGCCATCTTTGGGATCTTCTCAAGGAGGGGAGGAATGCCCTGAGTGATGTTCCTGAGAGCCGTTTCAACATTGATGGGTTTTATCATCCTGATGGTGGAAGGGCGGGGACGTTGAATACCAAGCAGGGGTATTTCTTAAAGAGTGATGTTGATAAGTTTGATGCTGGGTTC…
>STR4-105
ATGACTCTCTCCAATGGCTCCAACGGCGCAAACGGCACTAGCAACGGCCATGGAGCTCATCCTAGCGCTAATGGCTTTCACAACGCTGCTAACGGGGGTGCTAACAATGGCACTGCCAATGGTGGCGTTCAACACGATGCTAGCCTCCCTCAGGTAGACGGCGACATCTCGTCTGCTATCGCTGTCATCGGAGTCTCTGGTAGATTTCCCGGTGATGCAACTTCGCCTCGTCATCTTTGGGATCTTCTCAAGGAGGGGAGGAATGCCCTGAGTGATGTTCCTGAGAGCCGTTTCAACATTGATGGGTTTTATCATCCTGATGGTGGAAGGGCGGGGACGTTGAATACCAAGCAGGGGTATTTCTTGAAGAGTGATGTTGATAAGTTTGATGCTGGGTTC…
>STR4-1089
ATGACTCTCTCCAATGGCTCCAACGGCGCAAACGGCACTAGCAACGGCCATGGAGCTCATCCTAGCGCTAATGGCTTTCACAACGCTGCTAACGGGGGTGCTAACAATGGCACTGCCAATGGTGGCGTTCAACACGATGCTAGCCTCCCTCAGGTAGACGGCGACATCTCGTCTGCTATCGCTGTCATCGGAGTCTCTGGTAGATTTCCCGGTGATGCAACTTCGCCTCGTCATCTTTGGGATCTTCTCAAGGAGGGGAGGAATGCCCTGAGTGATGTTCCTGAGAGCCGTTTCAACATTGATGGGTTTTATCATCCTGATGGTGGAAGGGCGGGGACGTTGAATACCAAGCAGGGGTATTTCTTGAAGAGTGATGTTGATAAGTTTGATGCTGGGTTC…
>STR4-187
ATGACTCTCTCCAATGGCTCCAACGGCGCAAACGGCACTAGCAACGGCCATGGAGCTCATCCTAGCGCTAATGGCTTTCACAACGCTGCTAACGGGGGTGCTAACAATGGCACTGCCAATGGTGGCGTTCAACACGATGCTAGCCTCCCTCAGGTAGACGGCGACATCTCGTCTGCTATCGCTGTCATCGGAGTCTCTGGTAGATTTCCCGGTGATGCAACTTCGCCTCGTCATCTTTGGGATCTTCTCAAGGAGGGGAGGAATGCCCTGAGTGATGTTCCTGAGAGCCGTTTCAACATTGATGGGTTTTATCATCCTGATGGTGGAAGGGCGGGGACGTTGAATACCAAGCAGGGGTATTTCTTGAAGAGTGATGTTGATAAGTTTGATGCTGGGTTC…
>STR4-195
ATGACTCTCTCCAATGGCTCCAACGGCGCAAACGGCACTAGCAACGGCCATGGAGCTCATCCTAGCGCTAATGGCTTTCACAACGCTGCTAACGGGGGTGCTAACAATGGCACTGCCAATGGTGGCGTTCAACACGATGCTAGCCTCCCTCAGGTAGACGGCGACATCTCGTCTGCTATCGCTGTCATCGGAGTCTCTGGTAGATTTCCCGGTGATGCAACTTCGCCTCGTCATCTTTGGGATATTCTCAAGGAGGGGAGGAATGCCCTGAGTGATGTTCCTGAGAGCCGTTTCAACATTGATGGGTTTTATCATCCTGATGGTGGAAGGGCGGGGACTTTGAATACCAAGCAGGGGTATTTCTTAAAGAGTGATGTTGATAAGTTTGATGCTGGATTC…
>STR4-612
ATGACTCTCTCCAATGGCTCCAACGGCGCAAACGGCACTAGCAACGGCCATGGAGCTCATCCTAGCGCTAATGGCTTTCACAACGCTGCTAACGGGGGTGCTAACAATGGCACTGCCAATGGTGGCGTTCAACACGATGCTAGCCTCCCTCAGGTAGACGGCGACATCTCGTCTGCTATCGCTGTCATCGGAGTCTCTGGTAGATTTCCCGGTGATGCAACTTCGCCTCGTCATCTTTGGGATCTTCTCAAGGAGGGGAGGAATGCCCTGAGTGATGTTCCTGAGAGCCGTTTCAACATTGATGGGTTTTATCATCCTGATGGTGGAAGGGCGGGGACGTTGAATACCAAGCAGGGGTATTTCTTGAAGAGTGATGTTGATAAGTTTGATGCTGGGTTC…
>STR4-618
ATGACTCTCTCCAATGGCTCCAACGGCGCAAACGGCACTAGCAACGGCCATGGAGCTCATCCTAGCGCTAATGGCTTTCACAACGCTGCTAACGGGGGTGCTAACAATGGCACTGCCAATGGCGGCGTTCAACACGATGCTAGCCTCCCTCAGGTAGACGGCGACATCTCGTCTGCTATCGCTGTCATCGGAGTCTCTGGTAGATTTCCCGGTGATGCAACTTCGCCTCGTCATCTTTGGGATATTCTCAAGGAGGGGAGGAATGCCCTGAGTGATGTTCCTGAGAGCCGTTTCAACATTGATGGGTTTTATCATCCTGATGGTGGAAGGGCGGGGACTTTGAATACCAAGCAGGGGTATTTCTTAAAGAGTGATGTTGATAAGTTTGATGCTGGATTC…
>STR4-980
ATGACTCTCTCCAATGGCTCCAACGGCGCAAACGGCACTAGCAACGGCCATGGAGCTCATCCTAGCGCTAATGGCTTTCACAACGCTGCTAACGGGGGTGCTAACAATGGCACTGCCAATGGTGGCGTTCAACACGATGCTAGCCTCCCTCAGGTAGACGGCGACATCTCGTCTGCTATCGCTGTCATCGGAGTCTCTGGTAGATTTCCCGGTGATGCAACTTCGCCTCGTCATCTTTGGGATCTTCTCAAGGAGGGGAGGAATGCCCTGAGTGATGTTCCTGAGAGCCGTTTCAACATTGATGGGTTTTATCATCCTGATGGTGGAAGGGCGGGGACGTTGAATACCAAGCAGGGGTATTTCTTGAAGAGTGATGTTGATAAGTTTGATGCTGGGTTC…
>STR4-GD26
ATGACTCTCTCCAATGGCTCCAACGGCGCAAACGGCACTAGCAACGGCCATGGAGCTCATCCTAGCGCTAATGGCTTTCACAACGCTGCTAACGGGGGTGCTAACAATGGCACTGCCAATGGTGGCGTTCAACACGATGCTAGCCTCCCTCAGGTAGACGGCGACATCTCGTCTGCTATCGCTGTCATCGGAGTCTCTGGTAGATTTCCCGGTGATGCAACTTCGCCTCGTCATCTTTGGGATCTTCTCAAGGAGGGGAGGAATGCCCTGAGTGATGTTCCTGAGAGCCGTTTCAACATTGATGGGTTTTATCATCCTGATGGTGGAAGGGCGGGGACGTTGAATACCAAGCAGGGGTATTTCTTGAAGAGTGATGTTGATAAGTTTGATGCTGGGTTC…
>STR4-II12
ATGACTCTCTCCAATGGCTCCAACGGCGCAAACGGCACTAGCAACGGCCATGGAGCTCATCCTAGCGCTAATGGCTTTCACAACGCTGCTAACGGGGGTGCTAACAATGGCACTGCCAATGGTGGCGTTCAACACGATGCTAGCCTCCCTCAGGTAGACGGCGACATCTCGTCTGCTATCGCTGTCATCGGAGTCTCTGGTAGATTTCCCGGTGATGCAACTTCGCCTCGTCATCTTTGGGATCTTCTCAAGGAGGGGAGGAATGCCCTGAGTGATGTTCCTGAGAGCCGTTTCAACATTGATGGGTTTTATCATCCTGATGGTGGAAGGGCGGGGACGTTGAATACCAAGCAGGGGTATTTCTTGAAGAGTGATGTTGATAAGTTTGATGCTGGGTTC…
>STR4-M3
ATGACTCTCTCCAATGGCTCCAACGGCGCAAACGGCACTAGCAACGGCCATGGAGCTCATCCTAGCGCTAATGGCTTTCACAACGCTGCTAACGGGGGTGCTAACAATGGCACTGCCAATGGTGGCGTTCAACACGATGCTAGCCTCCCTCAGGTAGACGGCGACATCTCGTCTGCTATCGCTGTCATCGGAGTCTCTGGTAGATTTCCCGGTGATGCAACTTCGCCTCGTCATCTTTGGGATCTTCTCAAGGAGGGGAGGAATGCCCTGAGTGATGTTCCTGAGAGCCGTTTCAACATTGATGGGTTTTATCATCCTGATGGTGGAAGGGCGGGGACGTTGAATACCAAGCAGGGGTATTTCTTGAAGAGTGATGTTGATAAGTTTGATGCTGGGTTC…
>STR4-Pacovan
ATGACTCTCTCCAATGGCTCCAACGGCGCAAACGGCACTAGCAACGGCCATGGAGCTCATCCTAGCGCTAATGGCTTTCACAACGCTGCTAACGGGGGTGCTAACAATGGCACTGCCAATGGTGGCGTTCAACACGATGCTAGCCTCCCTCAGGTAGACGGCGACATCTCGTCTGCTATCGCTGTCATCGGAGTCTCTGGTAGATTTCCCGGTGATGCAACTTCGCCTCGTCATCTTTGGGATCTTCTCAAGGAGGGGAGGAATGCCCTGAGTGATGTTCCTGAGAGCCGTTTCAACATTGATGGGTTTTATCATCCTGATGGTGGAAGGGCGGGGACGTTGAATACCAAGCAGGGGTATTTCTTGAAGAGTGATGTTGATAAGTTTGATGCTGGGTTC…
>STR4-SH3142
ATGACTCTCTCCAATGGCTCCAACGGCGCAAACGGCACTAGCAACGGCCATGGAGCTCATCCTAGCGCTAATGGCTTTCACAACGCTGCTAACGGGGGTGCTAACAATGGCACTGCCAATGGTGGCGTTCAACACGATGCTAGCCTCCCTCAGGTAGACGGCGACATCTCGTCTGCTATCGCTGTCATCGGAGTCTCTGGTAGATTTCCCGGTGATGCAACTTCGCCTCGTCATCTTTGGGATCTTCTCAAGGAGGGGAGGAATGCCCTGAGTGATGTTCCTGAGAGCCGTTTCAACATTGATGGGTTTTATCATCCTGATGGTGGAAGGGCGGGGACGTTGAATACCAAGCAGGGGTATTTCTTGAAGAGTGATGTTGATAAGTTTGATGCTGGGTTC…
>TR4-CAV2318
ATGACTCTCTCCAATGGCTCCAACGGCGCAAACGGCACTAGCAACGGCCATGGAGCTCATCCTAGCGCTAATGGCTTTCACAACGCTGCTAACGGGGGTGCTAACAATGGCACTGCCAATGGTGGCGTTCAACACGATGCTAGCCTCCCTCAGGTAGACGGCGACATCTCGTCTGCTATCGCTGTCATCGGAGTCTCTGGTAGATTTCCCGGTGATGCAACTTCGCCTCGTCATCTTTGGGATATTCTCAAGGAGGGGAGGAATGCCCTGAGTGATGTTCCTGAGAGCCGTTTCAACATTGATGGGTTTTATCATCCTGATGGTGGAAGGGCGGGGACTTTGAATACCAAGCAGGGGTATTTCTTAAAGAGTGATGTTGATAAGTTTGATGCTGGATTC…
>TR4-CAV300
ATGACTCTCTCCAATGGCTCCAACGGCGCAAACGGCACTAGCAACGGCCATGGAGCTCATCCTAGCGCTAATGGCTTTCACAACGCTGCTAACGGGGGTGCTAACAATGGCACTGCCAATGGTGGCGTTCAACACGATGCTAGCCTCCCTCAGGTAGACGGCGACATCTCGTCTGCTATCGCTGTCATCGGAGTCTCTGGTAGATTTCCCGGTGATGCAACTTCGCCTCGTCATCTTTGGGATATTCTCAAGGAGGGGAGGAATGCCCTGAGTGATGTTCCTGAGAGCCGTTTCAACATTGATGGGTTTTATCATCCTGATGGTGGAAGGGCGGGGACTTTGAATACCAAGCAGGGGTATTTCTTAAAGAGTGATGTTGATAAGTTTGATGCTGGATTC…
>TR4-HN17
ATGACTCTCTCCAATGGCTCCAACGGCGCAAACGGCACTAGCAACGGCCATGGAGCTCATCCTAGCGCTAATGGCTTTCACAACGCTGCTAACGGGGGTGCTAACAATGGCACTGCCAATGGTGGCGTTCAACACGATGCTAGCCTCCCTCAGGTAGACGGCGACATCTCGTCTGCTATCGCTGTCATCGGAGTCTCTGGTAGATTTCCCGGTGATGCAACTTCGCCTCGTCATCTTTGGGATATTCTCAAGGAGGGGAGGAATGCCCTGAGTGATGTTCCTGAGAGCCGTTTCAACATTGATGGGTTTTATCATCCTGATGGTGGAAGGGCGGGGACTTTGAATACCAAGCAGGGGTATTTCTTAAAGAGTGATGTTGATAAGTTTGATGCTGGATTC…
>TR4-II5
ATGACTCTCTCCAATGGCTCCAACGGCGCAAACGGCACTAGCAACGGCCATGGAGCTCATCCTAGCGCTAATGGCTTTCACAACGCTGCTAACGGGGGTGCTAACAATGGCACTGCCAATGGTGGCGTTCAACACGATGCTAGCCTCCCTCAGGTAGACGGCGACATCTCGTCTGCTATCGCTGTCATCGGAGTCTCTGGTAGATTTCCCGGTGATGCAACTTCGCCTCGTCATCTTTGGGATATTCTCAAGGAGGGGAGGAATGCCCTGAGTGATGTTCCTGAGAGCCGTTTCAACATTGATGGGTTTTATCATCCTGATGGTGGAAGGGCGGGGACTTTGAATACCAAGCAGGGGTATTTCTTAAAGAGTGATGTTGATAAGTTTGATGCTGGATTC…
>TR4-Mal2a
ATGACTCTCTCCAATGGCTCCAACGGCGCAAACGGCACTAGCAACGGCCATGGAGCTCATCCTAGCGCTAATGGCTTTCACAACGCTGCTAACGGGGGTGCTAACAATGGCACTGCCAATGGTGGCGTTCAACACGATGCTAGCCTCCCTCAGGTAGACGGCGACATCTCGTCTGCTATCGCTGTCATCGGAGTCTCTGGTAGATTTCCCGGTGATGCAACTTCGCCTCGTCATCTTTGGGATATTCTCAAGGAGGGGAGGAATGCCCTGAGTGATGTTCCTGAGAGCCGTTTCAACATTGATGGGTTTTATCATCCTGATGGTGGAAGGGCGGGGACTTTGAATACCAAGCAGGGGTATTTCTTAAAGAGTGATGTTGATAAGTTTGATGCTGGATTC…
>TR4-STSUM5
ATGACTCTCTCCAATGGCTCCAACGGCGCAAACGGCACTAGCAACGGCCATGGAGCTCATCCTAGCGCTAATGGCTTTCACAACGCTGCTAACGGGGGTGCTAACAATGGCACTGCCAATGGTGGCGTTCAACACGATGCTAGCCTCCCTCAGGTAGACGGCGACATCTCGTCTGCTATCGCTGTCATCGGAGTCTCTGGTAGATTTCCCGGTGATGCAACTTCGCCTCGTCATCTTTGGGATATTCTCAAGGAGGGGAGGAATGCCCTGAGTGATGTTCCTGAGAGCCGTTTCAACATTGATGGGTTTTATCATCCTGATGGTGGAAGGGCGGGGACTTTGAATACCAAGCAGGGGTATTTCTTAAAGAGTGATGTTGATAAGTTTGATGCTGGATTC…

## Sheet: FUB2
>FO25433
ATGGCCACCGAGCTCAAAGAATATCTCGTCCTCATCCCTGATCTTCCCGACGTCCTAGCCAAGCGACAAGTCCTCCTCAAACCTCACAACCAAGACGCAGCACCCCTGGTCAAAGCCGGCCGCGTCCCGTTCTTCGGCAGCACCCTTGCTCATCACAGCGCCGAAGGTCAACAAGTCGCCGAGAATGGAACAGTCATGATCATCAAGGCTGAGAGCGAGGAGGAGATCAAGGAGATTATTCGGAAGGATATTTTTACGATTGAGGGGGTTTGGGATTTCGGAAAGTTGTCTATTTGGCCTTTCAAGAGTAAA
>FO26406
ATGGCCACCGAGCTCAAAGAATACCTCGTCATCATCCCTGATCTTCCCGACGTCCTAGCCAAGCGACAAGTCCTTCTCAAACCTCACAACCAAGACGCAGCTCCCCTGGTCAAAGCCGGCCGCGTCCCGTTCTTCGGCAGCACCCTTGCTCATCACAGCCCCGAAGGCCAGCAAGTCGCCGAGAATGGAACAGTCATGATCATCAAGGCGGAGAGTGAGGAGGAGATCAGGGAGATTATTCGGAAGGATATTTTTACGATTGAGGGGGTTTGGGATTTCGGAAAGTTGTCTATTTGGCCTTTCAAGAGTAAA
>FO4287
ATGGCCACCGAGCTCAAAGAATACCTCGTCATCATCCCTGATCTTCCCGACGTCCTAGCCAAGCGACAAGTCCTTCTCAAACCTCACAACCAAGACGCAGCTCCCCTGGTCAAAGCCGGCCGCGTCCCGTTCTTCGGCAGCACCCTTGCTCATCACAGCCCCGAAGGCCAGCAAGTCGCCGAGAATGGAACAGTCATGATCATCAAGGCGGAGAGTGAGGAGGAGATCAGGGAGATTATTCGGAAGGATATTTTTACGATTGAGGGGGTTTGGGATTTCGGAAAGTTGTCTATTTGGCCTTTCAAGAGTAAA
>FO47
ATGGCCACCGAGCTCAAAGAATACCTCGTCATCATCCCTGATCTTCCCGACGTCCTAGCCAAGCGACAAGTCCTTCTCAAACCTCACAACCAAGACGCAGCTCCCCTGGTCAAAGCCGGCCGCGTCCCGTTCTTCGGCAGCACCCTTGCTCATCACAGCCCCGAAGGCCAGCAAGTCGCCGAGAATGGAACAGTCATGATCATCAAGGCGGAGAGTGAGGAGGAGATCAGGGAGATTATTCGGAAGGATATTTTTACGATCGAGGGGGTTTGGGATTTCGGAAAGTTGTCTATTTGGCCTTTCAAGAGTAAA
>FV7600
ATGGCCTCTGAGCTTAAAGAATACCTCGTCATCATCCCTGATCTTCCCGACGTCCTAGCCAAACGACAAGTCCTACTCAAGCCTCACAACCAAGACGCAGCTCCCCTAGTCAAAGCCGGCCGTGTCCCCTTCTTCGGCAGCACCCTTGCTCACCACAGCGCCGAAGGCCAACAAGTCGCCGAGAATGGAACAGTCATGATCATCAAAGCTGAGAGCGAGGAGGAGATCAAGGAGATCATCCGAAAAGATATTTTTACGATTGAGGGGGTTTGGGATTTTGGAAGGTTGTCTATCTGGCCTTTCAAGAGTAAA
>JB255
ATGGCCACCGAGCTCAAAGAATACCTCGTCCTCATCCCTGATCTTCCCGACGTCCTAGCCAAGCGACAAGTCCTCCTCAAACCTCACAACCAAGACGCAGCACCCCTGGTCAAGGCCGGCCGCGTCCCGTTCTTCGGCAGCACCCTTGCTCATCACAGCGCCGAAGGCCAACAAGTCGCCGAGAATGGAACAGTCATGATCATGAAGGCTGAGAGCGAGGAGGAGATCAAGGAGATTATTCGGAAGGATATTTTTACGATTGAGGGGGTTTGGGATTTCGGAAAGTTGTCTATTTGGCCTTTCAAGAGTAAA
>JB553
ATGGCCACCGAGCTCAAAGAATACCTCGTCCTCATCCCTGATCTTCCCGACGTCCTAGCCAAGCGACAAGTCCTCCTCAAACCTCACAACCAAGACGCAGCACCCCTGGTCAAGGCCGGCCGCGTCCCGTTCTTCGGCAGCACCCTTGCTCATCACAGCGCCGAAGGCCAACAAGTCGCCGAGAATGGAACAGTCATGATCATGAAGGCTGAGAGCGAGGAGGAGATCAAGGAGATTATTCGGAAGGATATTTTTACGATTGAGGGGGTTTGGGATTTCGGAAAGTTGTCTATTTGGCCTTTCAAGAGTAAA
>Race1/2-188
ATGGCCACCGAGCTCAAAGAATACCTCGTCCTCATCCCTGATCTTCCCGACGTCTTAGCCAAGCGACAAGTCCTCCTCAAACCTCACAACCAAGACGCAGCACCCCTGGTCAAAGCCGGCCGCGTCCCATTCTTCGGCAGCACCCTTGCTCATCACAGCGCCGAAGGCCAACAAGTCGCCGAGAATGGAACAGTCATGATCATCAAGGCTGAGAGCGAGGACGAGATCAAGGAGATTATTCGCAAGGATATTTTTACGATTGAGGGGGTTTGGGATTTCGGAAAGTTGTCTATTTGGCCTTTCAAGAGTAAA
>Race1/2-22994
ATGGCCACCGAGCTCAAAGAATATCTCGTCCTCATCCCTGATCTTCCCGACGTCCTAGCCAAGCGACAAGTCCTCCTCAAACCTCACAACCAAGACGCAGCACCCCTGGTCAAAGCCGGCCGCGTCCCGTTCTTCGGCAGCACCCTTGCTCATCACAGCGCCGAAGGTCAACAAGTCGCCGAGAATGGAACAGTCATGATCATCAAGGCTGAGAGCGAGGAGGAGATCAAGGAGATTATTCGGAAGGATATTTTTACGATTGAGGGGGTTTGGGATTTCGGAAAGTTGTCTATTTGGCCTTTCAAGAGTAAA
>Race1/2-CAV2013
ATGGCCACCGAGCTCAAAGAATATCTCGTCCTCATCCCTGATCTTCCCGACGTCCTAGCCAAGCGACAAGTCCTCCTCAAACCTCACAACCAAGACGCAGCACCCCTGGTCAAAGCCGGCCGCGTCCCGTTCTTCGGCAGCACCCTTGCTCATCACAGCGCCGAAGGTCAACAAGTCGCCGAGAATGGAACAGTCATGATCATCAAGGCTGAGAGCGAGGAGGAGATCAAGGAGATTATTCGGAAGGATATTTTTACGATTGAGGGGGTTTGGGATTTCGGAAAGTTGTCTATTTGGCCTTTCAAGAGTAAA
>Race1-1983
ATGGCCACCGAGCTCAAAGAATATCTCGTCCTCATCCCTGATCTTCCCGACGTCCTAGCCAAGCGACAAGTCCTCCTCAAACCTCACAACCAAGACGCAGCACCCCTGGTCAAAGCCGGCCGCGTCCCGTTCTTCGGCAGCACCCTTGCTCATCACAGCGCCGACGGCCAACAAGTCGCCGAGAATGGAACAGTCATGATCATCAAGGCTGAGAGCGAGGAGGAGATCAAGGAGATTATTCGGAAGGATATTTTTACGATTGAGGGGGTTTGGGATTTCGGAAAGTTGTCTATTTGGCCTTTCAAGAGTAAA
>Race1-24223
ATGGCCACCGAGCTCAAAGAATATCTCGTCCTCATCCCTGATCTTCCCGACGTCCTAGCCAAGCGACAAGTCCTCCTCAAACCTCACAACCAAGACGCAGCACCCCTGGTCAAAGCCGGCCGCGTCCCGTTCTTCGGCAGCACCCTTGCTCATCACAGCGCCGAAGGTCAACAAGTCGCCGAGAATGGAACAGTCATGATCATCAAGGCTGAGAGCGAGGAGGAGATCAAGGAGATTATTCGGAAGGATATTTTTACGATTGAGGGGGTTTGGGATTTCGGAAAGTTGTCTATTTGGCCTTTCAAGAGTAAA
>Race1-623
ATGGCCACCGAGCTCAAAGAATATCTCGTCCTCATCCCTGATCTTCCCGACGTCCTAGCCAAGCGACAAGTCCTCCTCAAACCTCACAACCAAGACGCAGCACCCCTGGTCAAAGCCGGCCGCGTCCCGTTCTTCGGCAGCACCCTTGCTCATCACAGCGCCGAAGGTCAACAAGTCGCCGAGAATGGAACAGTCATGATCATCAAGGCTGAGAGCGAGGAGGAGATCAAGGAGATTATTCGGAAGGATATTTTTACGATTGAGGGGGTTTGGGATTTCGGAAAGTTGTCTATTTGGCCTTTCAAGAGTAAA
>Race1-871
ATGGCCACCGAGCTCAAAGAATACCTCGTCCTCATCCCTGATCTTCCCGACGTCCTTGCCAAGCGACAAGTCCTCCTCAAACCTCACAACCAAGACGCAGCACCCCTGGTCAAAGCCGGCCGCGTCCCGTTCTTCGGCAGCACCCTTGCTCATCACAGCGCCGAAGGCCAACAAGTCGCCGAGAATGGAACAGTCATGATCATCAAGGCTGAGAGTGAGGAGGAGATCAAGGAGATTATTCGGAAGGATATTTTTACGATTGAGGGGGTTTGGGATTTCGGAAAGTTGTCTATTTGGCCTTTCAAGAGTAAA
>Race1-939
ATGGCCACCGAGCTCAAAGAATATCTCGTCCTCATCCCTGATCTTCCCGACGTCCTAGCCAAGCGACAAGTCCTCCTCAAACCTCACAACCAAGACGCAGCACCCCTGGTCAAAGCCGGCCGCGTCCCGTTCTTCGGCAGCACCCTTGCTCATCACAGCGCCGACGGCCAACAAGTCGCCGAGAATGGAACAGTCATGATCATCAAGGCTGAGAGCGAGGAGGAGATCAAGGAGATTATTCGGAAGGATATTTTTACGATTGAGGGGGTTTGGGATTTCGGAAAGTTGTCTATTTGGCCTTTCAAGAGTAAA
>Race1-967
ATGGCCACCGAGCTCAAAGAATATCTCGTCCTCATCCCTGATCTTCCCGACGTCCTAGCCAAGCGACAAGTCCTCCTCAAACCTCACAACCAAGACGCAGCACCCCTGGTCAAAGCCGGCCGCGTCCCGTTCTTCGGCAGCACCCTTGCTCATCACAGCGCCGAAGGTCAACAAGTCGCCGAGAATGGAACAGTCATGATCATCAAGGCTGAGAGCGAGGAGGAGATCAAGGAGATTATTCGGAAGGATATTTTTACGATTGAGGGGGTTTGGGATTTCGGAAAGTTGTCTATTTGGCCTTTCAAGAGTAAA
>Race1-GD01
ATGGCCACCGAGCTCAAAGAATACCTCGTCCTCATCCCTGATCTTCCCGACGTCCTTGCCAAGCGACAAGTCCTCCTCAAACCTCACAACCAAGACGCAGCACCCCTGGTCAAAGCCGGCCGCGTCCCGTTCTTCGGCAGCACCCTTGCTCATCACAGCGCCGAAGGCCAACAAGTCGCCGAGAATGGAACAGTCATGATCATCAAGGCTGAGAGTGAGGAGGAGATCAAGGAGATTATTCGGAAGGATATTTTTACGATTGAGGGGGTTTGGGATTTCGGAAAGTTGTCTATTTGGCCTTTCAAGAGTAAA
>Race1-HN05
ATGGCCACCGAGCTCAAAGAATATCTCGTCCTCATCCCTGATCTTCCCGACGTCCTAGCCAAGCGACAAGTCCTCCTCAAACCTCACAACCAAGACGCAGCACCCCTGGTCAAAGCCGGCCGCGTCCCGTTCTTCGGCAGCACCCTTGCTCATCACAGCGCCGACGGCCAACAAGTCGCCGAGAATGGAACAGTCATGATCATCAAGGCTGAGAGCGAGGAGGAGATCAAGGAGATTATTCGGAAGGATATTTTTACGATTGAGGGGGTTTGGGATTTCGGAAAGTTGTCTATTTGGCCTTTCAAGAGTAAA
>Race1-Mal6
ATGGCCACCGAGCTCAAAGAATACCTCGTCCTCATCCCTGATCTTCCCGACGTCCTTGCCAAGCGACAAGTCCTCCTCAAACCTCACAACCAAGACGCAGCACCCCTGGTCAAAGCCGGCCGCGTCCCGTTCTTCGGCAGCACCCTTGCTCATCACAGCGCCGAAGGCCAACAAGTCGCCGAGAATGGAACAGTCATGATCATCAAGGCTGAGAGTGAGGAGGAGATCAAGGAGATTATTCGGAAGGATATTTTTACGATTGAGGGGGTTTGGGATTTCGGAAAGTTGTCTATTTGGCCTTTCAAGAGTAAA
>Race1-MW2
ATGGCCACCGAGCTTAAAGAATACCTCGTCATCATCCCTGATCTTCCCGACGTCCTAGCCAAGCGACAAGTCCTTCTCAAACCTCACAACCAAGACGCAGCTCCCCTGGTCAAAGCCGGCCGCGTCCCGTTCTTCGGCAGCACCCTTGCTCATCACAGCCCCGAAGGCCAGCAAGTCGCCGAGAATGGAACTGTCATGATCATCAAGGCGGAGAGTGAGGAGGAGATCAGGGAGATTATTCGGAAGGATATTTTTACGATTGAGGGGGTTTGGGATTTCGGAAAGTTGTCTATTTGGCCTTTCAAGAGTAAA
>Race1-MW40
ATGGCCACCGAGCTTAAAGAATACCTCGTCATCATCCCTGATCTTCCCGACGTCCTAGCCAAGCGACAAGTCCTTCTCAAACCTCACAACCAAGACGCAGCTCCCCTGGTCAAAGCCGGCCGCGTCCCGTTCTTCGGCAGCACCCTTGCTCATCACAGCCCCGAAGGCCAGCAAGTCGCCGAGAATGGAACTGTCATGATCATCAAGGCGGAGAGTGAGGAGGAGATCAGGGAGATTATTCGGAAGGATATTTTTACGATTGAGGGGGTTTGGGATTTCGGAAAGTTGTCTATTTGGCCTTTCAAGAGTAAA
>STR4-105
ATGGCCACCGAGCTCAAAGAATACCTCGTCATCATCCCTGATCTTCCCGACGTCCTAGCCAAGCGACAAGTCCTTCTCAAACCTCACAACCAAGACGCAGCTCCCCTGGTCAAAGCCGGCCGCGTCCCGTTCTTCGGCAGCACCCTTGCTCATCACAGCGCCGAAGGCCAACAAGTCGCCGAGAATGGAACAGTCATGATCATCAAGGCGGAGAGTGAGGAGGAGATCAAGGAGATTATTCAGAAGGATATTTTTACGATTGAGGGGGTTTGGGATTTCGGAAAGTTGTCTATTTGGCCTTTCAAGAGTAAA
>STR4-1089
ATGGCCACCGAGCTCAAAGAATACCTCGTCATCATCCCTGATCTTCCCGACGTCCTAGCCAAGCGACAAGTCCTTCTCAAACCTCACAACCAAGACGCAGCTCCCCTGGTCAAAGCCGGCCGCGTCCCGTTCTTCGGCAGCACCCTTGCTCATCACAGCGCCGAAGGCCAACAAGTCGCCGAGAATGGAACAGTCATGATCATCAAGGCGGAGAGTGAGGAGGAGATCAAGGAGATTATTCAGAAGGATATTTTTACGATTGAGGGGGTTTGGGATTTCGGAAAGTTGTCTATTTGGCCTTTCAAGAGTAAA
>STR4-187
ATGGCCACCGAGCTCAAAGAATACCTCGTCATCATCCCTGATCTTCCCGACGTCCTAGCCAAGCGACAAGTCCTTCTCAAACCTCACAACCAAGACGCAGCTCCCCTGGTCAAAGCCGGCCGCGTCCCGTTCTTCGGCAGCACCCTTGCTCATCACAGCGCCGAAGGCCAACAAGTCGCCGAGAATGGAACAGTCATGATCATCAAGGCGGAGAGTGAGGAGGAGATCAAGGAGATTATTCAGAAGGATATTTTTACGATTGAGGGGGTTTGGGATTTCGGAAAGTTGTCTATTTGGCCTTTCAAGAGTAAA
>STR4-195
ATGGCCACCGAGCTCAAAGAATACCTCGTCATCGTCCCTGATCTTCCCGACGTCCTAGCCAAGCGACAAGTCCTTCTCAAACCTCACAACCAAGACGCAGCTCCCCTGGTCAAAGCCGGCCGCGTCCCGTTCTTCGGCAGCACCCTTGCTCATCACAGCGCCGAAGGCCAACAAGTCGCCGAGAATGGAACAGTCATGATCATCAAGGCGGAGAGTGAGGAGGAGATCAAGGAGATTATTCGGAAGGATATTTTTACGATTGAGGGGGTTTGGGATTTCGGAAAGTTGTCTATTTGGCCTTTCAAGAGTAAA
>STR4-612
ATGGCCACCGAGCTCAAAGAATACCTCGTCATCATCCCTGATCTTCCCGACGTCCTAGCCAAGCGACAAGTCCTTCTCAAACCTCACAACCAAGACGCAGCTCCCCTGGTCAAAGCCGGCCGCGTCCCGTTCTTCGGCAGCACCCTTGCTCATCACAGCGCCGAAGGCCAACAAGTCGCCGAGAATGGAACAGTCATGATCATCAAGGCGGAGAGTGAGGAGGAGATCAAGGAGATTATTCAGAAGGATATTTTTACGATTGAGGGGGTTTGGGATTTCGGAAAGTTGTCTATTTGGCCTTTCAAGAGTAAA
>STR4-618
ATGGCCACCGAGCTCAAAGAATACCTCGTCATCGTCCCTGATCTTCCCGACGTCCTAGCCAAGCGACAAGTCCTTCTCAAACCTCACAACCAAGACGCAGCTCCCCTGGTCAAAGCCGGCCGCGTCCCGTTCTTCGGCAGCACCCTTGCTCATCACAGCGCCGAAGGCCAACAAGTCGCCGAGAATGGAACAGTCATGATCATCAAGGCGGAGAGTGAGGAGGAGATCAAGGAGATTATTCGGAAGGATATTTTTACGATTGAGGGGGTTTGGGATTTCGGAAAGTTGTCTATTTGGCCTTTCAAGAGTAAA
>STR4-980
ATGGCCACCGAGCTCAAAGAATACCTCGTCATCATCCCTGATCTTCCCGACGTCCTAGCCAAGCGACAAGTCCTTCTCAAACCTCACAACCAAGACGCAGCTCCCCTGGTCAAAGCCGGCCGCGTCCCGTTCTTCGGCAGCACCCTTGCTCATCACAGCGCCGAAGGCCAACAAGTCGCCGAGAATGGAACAGTCATGATCATCAAGGCGGAGAGTGAGGAGGAGATCAAGGAGATTATTCAGAAGGATATTTTTACGATTGAGGGGGTTTGGGATTTCGGAAAGTTGTCTATTTGGCCTTTCAAGAGTAAA
>STR4-GD26
ATGGCCACCGAGCTCAAAGAATACCTCGTCATCATCCCTGATCTTCCCGACGTCCTAGCCAAGCGACAAGTCCTTCTCAAACCTCACAACCAAGACGCAGCTCCCCTGGTCAAAGCCGGCCGCGTCCCGTTCTTCGGCAGCACCCTTGCTCATCACAGCGCCGAAGGCCAACAAGTCGCCGAGAATGGAACAGTCATGATCATCAAGGCGGAGAGTGAGGAGGAGATCAAGGAGATTATTCAGAAGGATATTTTTACGATTGAGGGGGTTTGGGATTTCGGAAAGTTGTCTATTTGGCCTTTCAAGAGTAAA
>STR4-II12
ATGGCCACCGAGCTCAAAGAATACCTCGTCATCATCCCTGATCTTCCCGACGTCCTAGCCAAGCGACAAGTCCTTCTCAAACCTCACAACCAAGACGCAGCTCCCCTGGTCAAAGCCGGCCGCGTCCCGTTCTTCGGCAGCACCCTTGCTCATCACAGCGCCGAAGGCCAACAAGTCGCCGAGAATGGAACAGTCATGATCATCAAGGCGGAGAGTGAGGAGGAGATCAAGGAGATTATTCAGAAGGATATTTTTACGATTGAGGGGGTTTGGGATTTCGGAAAGTTGTCTATTTGGCCTTTCAAGAGTAAA
>STR4-M3
ATGGCCACCGAGCTCAAAGAATACCTCGTCATCATCCCTGATCTTCCCGACGTCCTAGCCAAGCGACAAGTCCTTCTCAAACCTCACAACCAAGACGCAGCTCCCCTGGTCAAAGCCGGCCGCGTCCCGTTCTTCGGCAGCACCCTTGCTCATCACAGCGCCGAAGGCCAACAAGTCGCCGAGAATGGAACAGTCATGATCATCAAGGCGGAGAGTGAGGAGGAGATCAAGGAGATTATTCAGAAGGATATTTTTACGATTGAGGGGGTTTGGGATTTCGGAAAGTTGTCTATTTGGCCTTTCAAGAGTAAA
>STR4-Pacovan
ATGGCCACCGAGCTCAAAGAATACCTCGTCATCATCCCTGATCTTCCCGACGTCCTAGCCAAGCGACAAGTCCTTCTCAAACCTCACAACCAAGACGCAGCTCCCCTGGTCAAAGCCGGCCGCGTCCCGTTCTTCGGCAGCACCCTTGCTCATCACAGCGCCGAAGGCCAACAAGTCGCCGAGAATGGAACAGTCATGATCATCAAGGCGGAGAGTGAGGAGGAGATCAAGGAGATTATTCAGAAGGATATTTTTACGATTGAGGGGGTTTGGGATTTCGGAAAGTTGTCTATTTGGCCTTTCAAGAGTAAA
>STR4-SH3142
ATGGCCACCGAGCTCAAAGAATACCTCGTCATCATCCCTGATCTTCCCGACGTCCTAGCCAAGCGACAAGTCCTTCTCAAACCTCACAACCAAGACGCAGCTCCCCTGGTCAAAGCCGGCCGCGTCCCGTTCTTCGGCAGCACCCTTGCTCATCACAGCGCCGAAGGCCAACAAGTCGCCGAGAATGGAACAGTCATGATCATCAAGGCGGAGAGTGAGGAGGAGATCAAGGAGATTATTCAGAAGGATATTTTTACGATTGAGGGGGTTTGGGATTTCGGAAAGTTGTCTATTTGGCCTTTCAAGAGTAAA
>TR4-CAV2318
ATGGCCACCGAGCTCAAAGAATACCTCGTCATCATCCCTGATCTTCCCGACGTCCTAGCCAAGCGACAAGTCCTTCTCAAACCTCACAACCAAGACGCAGCTCCCCTGGTCAAAGCCGGCCGCGTCCCGTTCTTCGGCAGCACCCTTGCTCATCACAGCGCCGAAGGCCAACAAGTCGCCGAGAATGGAACAGTCATGATCATCAAGGCGGAGAGTGAGGAGGAGATCAAGGAGATTATTCGGAAGGATATTTTTACGATTGAGGGGGTTTGGGATTTCGGAAAGTTGTCTATTTGGCCTTTCAAGAGTAAA
>TR4-CAV300
ATGGCCACCGAGCTCAAAGAATACCTCGTCATCGTCCCTGATCTTCCCGACGTCCTAGCCAAGCGACAAGTCCTTCTCAAACCTCACAACCAAGACGCAGCTCCCCTGGTCAAAGCCGGCCGCGTCCCGTTCTTCGGCAGCACCCTTGCTCATCACAGCGCCGAAGGCCAACAAGTCGCCGAGAATGGAACAGTCATGATCATCAAGGCGGAGAGTGAGGAGGAGATCAAGGAGATTATTCGGAAGGATATTTTTACGATTGAGGGGGTTTGGGATTTCGGAAAGTTGTCTATTTGGCCTTTCAAGAGTAAA
>TR4-HN17
ATGGCCACCGAGCTCAAAGAATACCTCGTCATCGTCCCTGATCTTCCCGACGTCCTAGCCAAGCGACAAGTCCTTCTCAAACCTCACAACCAAGACGCAGCTCCCCTGGTCAAAGCCGGCCGCGTCCCGTTCTTCGGCAGCACCCTTGCTCATCACAGCGCCGAAGGCCAACAAGTCGCCGAGAATGGAACAGTCATGATCATCAAGGCGGAGAGTGAGGAGGAGATCAAGGAGATTATTCGGAAGGATATTTTTACGATTGAGGGGGTTTGGGATTTCGGAAAGTTGTCTATTTGGCCTTTCAAGAGTAAA
>TR4-II5
ATGGCCACCGAGCTCAAAGAATACCTCGTCATCGTCCCTGATCTTCCCGACGTCCTAGCCAAGCGACAAGTCCTTCTCAAACCTCACAACCAAGACGCAGCTCCCCTGGTCAAAGCCGGCCGCGTCCCGTTCTTCGGCAGCACCCTTGCTCATCACAGCGCCGAAGGCCAACAAGTCGCCGAGAATGGAACAGTCATGATCATCAAGGCGGAGAGTGAGGAGGAGATCAAGGAGATTATTCGGAAGGATATTTTTACGATTGAGGGGGTTTGGGATTTCGGAAAGTTGTCTATTTGGCCTTTCAAGAGTAAA
>TR4-Mal2a
ATGGCCACCGAGCTCAAAGAATACCTCGTCATCGTCCCTGATCTTCCCGACGTCCTAGCCAAGCGACAAGTCCTTCTCAAACCTCACAACCAAGACGCAGCTCCCCTGGTCAAAGCCGGCCGCGTCCCGTTCTTCGGCAGCACCCTTGCTCATCACAGCGCCGAAGGCCAACAAGTCGCCGAGAATGGAACAGTCATGATCATCAAGGCGGAGAGTGAGGAGGAGATCAAGGAGATTATTCGGAAGGATATTTTTACGATTGAGGGGGTTTGGGATTTCGGAAAGTTGTCTATTTGGCCTTTCAAGAGTAAA
>TR4-STSUM5
ATGGCCACCGAGCTCAAAGAATACCTCGTCATCGTCCCTGATCTTCCCGACGTCCTAGCCAAGCGACAAGTCCTTCTCAAACCTCACAACCAAGACGCAGCTCCCCTGGTCAAAGCCGGCCGCGTCCCGTTCTTCGGCAGCACCCTTGCTCATCACAGCGCCGAAGGCCAACAAGTCGCCGAGAATGGAACAGTCATGATCATCAAGGCGGAGAGTGAGGAGGAGATCAAGGAGATTATTCGGAAGGATATTTTTACGATTGAGGGGGTTTGGGATTTCGGAAAGTTGTCTATTTGGCCTTTCAAGAGTAAA

## Sheet: FUB3
>FO25433
ATGCGTAATCGTCGAGATAATTCCTGGGTGGTTCAAAAGTTTGGTGGAACTAGCATTGGTAAATTCCCAGACAAGGTCGCCGAGATTGTGAAAAGTGCGAGGCTTGGAGGTGACAGACCAGCAGTGATATGCTCTGCACGAAGTTCCGGAAAGAAAGTCTTCGGAACAACGAGCAGGCTGCTACAAGTCTATCGGACATTGAGAGGCATTGTAGCCATAACTCAAGACCCTGACATGCAAGAGTTGCTATTCGACAGACTTCGTAGCATCATCCGAGATATCCGTGATGACCAAGTCGCCACTGTTCAGATATATATCTTGAGACAGGATATCCGTGATGAGACAATTAGACAGATCACGGCAGATTGCCAAGAGCTACTTGACTACACGTCCGCTGCT…
>FO26406
ATGCGCAATCGTCGAGATAATTCCTGGGTGGTTCAAAAGTTTGGTGGAACTAGCATTGGTAAATTCCCAGACAAGGTTGCCGAGATTGTGAAAAGTGCGAGGCTTGGAGGTGACAGACCAGCAGTGATATGCTCTGCACGAAGTTCCGGAAAGAAAGTCTTCGGAACAACGAGCAGGCTGCTACAAGTCTATCGGACATTGAGAGGCATAGTAGCCATAACTCAAGACCCTGACATGCAAGAGTTGCTATTCGACAGACTTCGCAGCATCATTCGAGATATCCGTGATGATCAAGTCGCCACTGTTCAGATATATATCTTGAGACAGGATATCCGTGATGAGACAATTCGACAGATCACCGCAGATTGCCAAGAGCTACTTGACTACACGTCCGCTGCT…
>FO4287
ATGCGCAATCGTCGAGATAATTCCTGGGTGGTTCAAAAGTTTGGTGGAACTAGCATTGGTAAATTCCCAGACAAGGTTGCCGAGATTGTGAAAAGTGCGAGGCTTGGAGGTGACAGACCAGCAGTGATATGCTCTGCACGAAGTTCCGGAAAGAAAGTCTTCGGAACAACGAGCAGGCTGCTACAAGTCTATCGGACATTGAGAGGCATAGTAGCCATAACTCAAGACCCTGACATGCAAGAGTTGCTATTCGACAGACTTCGCAGCATCATTCGAGATATCCGTGATGATCAAGTCGCCACTGTTCAGATATATATCTTGAGACAGGATATCCGTGATGAGACAATCCGACAGATCACCGCAGATTGCCAAGAGCTACTTGACTACACGTCCGCTGCT…
>FO47
ATGCGCAATCGTCGAGATAATTCCTGGGTGGTTCAAAAGTTTGGTGGGACTAGCATTGGTAAATTCCCAGACAAGGTTGCCGAGATTGTGAAAAGTGCGAGGCTTGGAAGTGACAGACCAGCAGTGATATGCTCTGCACGAAGTTCCGGAAAGAAAGTCTTCGGAACAACGAGCAGGCTGCTACAAGTCTATCGGACATTGAGAGGCATTGTAGCCATAACTCAAGACCCTGACATGCAAGAGTTGCTATTCGACAGACTTCGTAGCATCATTCGAGATATCCGTGATGACCAAGTCGCCACTGTTCAGATATATATCTTGAGACAGGATATCCGTGATGAGACAATTCGACAGATCACCGCAGATTGCCAAGAGCTACTTGACTACACGTCCGCTGCT…
>FV7600
ATGCGTAGTCGTCGAGATAATTCCTGGGTGGTTCAGAAGTTTGGTGGAACAAGCATTGGCAAATTCCCAGACAAGGTTGCCGAGATCGTGAAGAGCGCGAGGCTTGGAGGCGATAGACCCGCAGTGATATGTTCTGCACGAAGTTCAGGCAAGAAAGTCTTCGGAACAACGAGTAGGCTGCTACAAGTCTACCGGACATTGAGAGGCATTGTTGCCATCACGCAAGACCCTGATATGCAAGAGTTGCTCTTCGACAGACTTCGCAGCATTATCAAAGATATCCGTGATGACCAAGTGGCCACTGTCCAGATATATATCTTGAGACAGGACATTCGTGATGAGACAACCCGACAGATCACAGCAGATTGCCAGGAACTACTTGACTACACATCCGCTGCT…
>JB255
ATGCGTAATCGTCGAGATAATTCCTGGGTGGTTCAAAAGTTTGGTGGAACTAGCATTGGTAAATTCCCAGACAAGGTTGCCGAGATTGTAAAAAGTGCGAGGCTTGGGGGTGACAGACCTGCAGTGATATGTTCCGCAAGAAGTTCAGGCAAGAAGGTATTTGGAACAACGAGTAGGCTGCTACAAGTCTATCGGACATTGAGAGGCATTGTAGCCATAACTCAAGACCCTGACATGCAAGAGTTGCTATTCGACAGACTTCGCAGCATCATTCGAGATATCCGTGATGACCAAGTCGCCACTGTTCAGATATATATCTTGAGACAGGATATCCGTGATGAGACAGTTCGACAGATCACCGCAGATTGTCAAGAGCTACTTGACTACACGTCCGCTGCT…
>JB553
ATGCGTAATCGTCGAGATAATTCCTGGGTGGTTCAAAAGTTTGGTGGAACTAGCATTGGTAAATTCCCAGACAAGGTTGCCGAGATTGTAAAAAGTGCGAGGCTTGGGGGTGACAGACCTGCAGTGATATGTTCCGCAAGAAGTTCAGGCAAGAAGGTATTTGGAACAACGAGTAGGCTGCTACAAGTCTATCGGACATTGAGAGGCATTGTAGCCATAACTCAAGACCCTGACATGCAAGAGTTGCTATTCGACAGACTTCGCAGCATCATTCGAGATATCCGTGATGACCAAGTCGCCACTGTTCAGATATATATCTTGAGACAGGATATCCGTGATGAGACAGTTCGACAGATCACCGCAGATTGTCAAGAGCTACTTGACTACACGTCCGCTGCT…
>Race1/2-188
ATGCGTAATCGTCGAGATAATTCCTGGGTGGTTCAAAAGTTTGGTGGAACTAGCATTGGTAAATTCCCAGACAAGGTTGCCGAGATTGTGAAAAGTGCGAGGCTTGGAGGTGACAGACCAGCAGTGATATGCTCTGCACGAAGTTCTGGAAAGAAAGTCTTCGGAACAACGAGCAGGCTGCTACAAGTCTATCGGACATTGAGAGGCATTGTAGCCATAACTCAAGACCCTGACATGCAAGAGTTGCTATTCGACAGACTTCGTAGCATCATTCGAGATATCCGTGATGACCAAGTCGCCACTGTTCAGATATATATCTTGAGACAGGATATCCGTGATGAGACAATTCGACAGATCACCGCAGATTGCCAAGAGCTACTTGACTACACGTCCGCTGCT…
>Race1/2-22994
ATGCGTAATCGTCGAGATAATTCCTGGGTGGTTCAAAAGTTTGGTGGAACTAGCATTGGTAAATTCCCAGACCAGGTCGCCGAGATTGTGAAAAGTGCGAGGCTTGGAGGTGACAGACCAGCAGTGATATGCTCTGCACGAAGTTCCGGAAAGAAAGTCTTCGGAACAACGAGCAGGCTGCTACAAGTCTATCGGACATTGAGAGGCATTGTAGCCATAACTCAAGACCCTGACATGCAAGAGTTGCTATTCGACAGACTTCGTAGCATCATCCGAGATATCCGTGATGACCAAGTCGCCACTGTTCAGATATATATCTTGAGACAGGATATCCGTGATGAGACAATTAGACAGATCACGGCAGATTGCCAAGAGCTACTTGACTACACGTCCGCTGCT…
>Race1/2-CAV2013
ATGCGTAATCGTCGAGATAATTCCTGGGTGGTTCAAAAGTTTGGTGGAACTAGCATTGGTAAATTCCCAGACCAGGTCGCCGAGATTGTGAAAAGTGCGAGGCTTGGAGGTGACAGACCAGCAGTGATATGCTCTGCACGAAGTTCCGGAAAGAAAGTCTTCGGAACAACGAGCAGGCTGCTACAAGTCTATCGGACATTGAGAGGCATTGTAGCCATAACTCAAGACCCTGACATGCAAGAGTTGCTATTCGACAGACTTCGTAGCATCATCCGAGATATCCGTGATGACCAAGTCGCCACTGTTCAGATATATATCTTGAGACAGGATATCCGTGATGAGACAATTAGACAGATCACGGCAGATTGCCAAGAGCTACTTGACTACACGTCCGCTGCT…
>Race1-1983
ATGCGTAATCGTCGAGATAATTCCTGGGTGGTTCAAAAGTTTGGTGGAACTAGCATTGGTAAATTCCCAGACAAGGTTGCCGAGATTGTGAAAAGTGCGAGGCTTGGAGGTGACAGGCCAGCAGTGATATGCTCTGCACGAAGTTCCGGAAAGAAAGTCTTCGGAACAACGAGCAGGCTGCTACAAGTCTATCGGACATTGAGAGGCATTGTAGCCATAACTCAAGACCCTGACATGCAAGAGTTGCTATTCGACAGACTTCGTAGCATCATCCGAGATATCCGTGATGACCAAGTCGCCACTGTTCAGATATATATCTTGAGACAGGATATCCGTGATGAGACAATTAGACAGATCACGGCAGATTGCCAAGAGCTACTTGACTACACGTCCGCTGCT…
>Race1-24223
ATGCGTAATCGTCGAGATAATTCCTGGGTGGTTCAAAAGTTTGGTGGAACTAGCATTGGTAAATTCCCAGACCAGGTCGCCGAGATTGTGAAAAGTGCGAGGCTTGGAGGTGACAGACCAGCAGTGATATGCTCTGCACGAAGTTCCGGAAAGAAAGTCTTCGGAACAACGAGCAGGCTGCTACAAGTCTATCGGACATTGAGAGGCATTGTAGCCATAACTCAAGACCCTGACATGCAAGAGTTGCTATTCGACAGACTTCGTAGCATCATCCGAGATATCCGTGATGACCAAGTCGCCACTGTTCAGATATATATCTTGAGACAGGATATCCGTGATGAGACAATTAGACAGATCACGGCAGATTGCCAAGAGCTACTTGACTACACGTCCGCTGCT…
>Race1-623
ATGCGTAATCGTCGAGATAATTCCTGGGTGGTTCAAAAGTTTGGTGGAACTAGCATTGGTAAATTCCCAGACCAGGTCGCCGAGATTGTGAAAAGTGCGAGGCTTGGAGGTGACAGACCAGCAGTGATATGCTCTGCACGAAGTTCCGGAAAGAAAGTCTTCGGAACAACGAGCAGGCTGCTACAAGTCTATCGGACATTGAGAGGCATTGTAGCCATAACTCAAGACCCTGACATGCAAGAGTTGCTATTCGACAGACTTCGTAGCATCATCCGAGATATCCGTGATGACCAAGTCGCCACTGTTCAGATATATATCTTGAGACAGGATATCCGTGATGAGACAATTAGACAGATCACGGCAGATTGCCAAGAGCTACTTGACTACACGTCCGCTGCT…
>Race1-871
ATGCGTAATCGTCGAGATAATTCCTGGGTGGTTCAAAAGTTTGGTGGAACTAGCATTGGTAAATTCCCAGACAAGGTTGCTGAGATTGTAAAAAGTGCGAGGCTTGGGGGTGACAGACCTGCAGTGATATGTTCCGCAAGAAGTTCAGGCAAGAAGGTATTCGGCACAACGAGTAGGCTGCTACAAGTCTATCGGACATTGAGAGGCATTGTAGCCATAACTCAAGACCCTGACATGCAAGAGTTGCTATTCGACAGACTTCGCAGCATCATTCGAGATATCCGTGATGACCAAGTCGCCACTGTTCAGATATATATCTTGAGACAGGATATCCGTGATGAGACAATTCGACAGATCACCGCAGATTGCCAAGAGCTACTTGACTACACGTCCGCTGCT…
>Race1-939
ATGCGTAATCGTCGAGATAATTCCTGGGTGGTTCAAAAGTTTGGTGGAACTAGCATTGGTAAATTCCCAGACAAGGTTGCCGAGATTGTGAAAAGTGCGAGGCTTGGAGGTGACAGGCCAGCAGTGATATGCTCTGCACGAAGTTCCGGAAAGAAAGTCTTCGGAACAACGAGCAGGCTGCTACAAGTCTATCGGACATTGAGAGGCATTGTAGCCATAACTCAAGACCCTGACATGCAAGAGTTGCTATTCGACAGACTTCGTAGCATCATCCGAGATATCCGTGATGACCAAGTCGCCACTGTTCAGATATATATCTTGAGACAGGATATCCGTGATGAGACAATTAGACAGATCACGGCAGATTGCCAAGAGCTACTTGACTACACGTCCGCTGCT…
>Race1-967
ATGCGTAATCGTCGAGATAATTCCTGGGTGGTTCAAAAGTTTGGTGGAACTAGCATTGGTAAATTCCCAGACAAGGTCGCCGAGATTGTGAAAAGTGCGAGGCTTGGAGGTGACAGACCAGCAGTGATATGCTCTGCACGAAGTTCCGGAAAGAAAGTCTTCGGAACAACGAGCAGGCTGCTACAAGTCTATCGGACATTGAGAGGCATTGTAGCCATAACTCAAGACCCTGACATGCAAGAGTTGCTATTCGACAGACTTCGTAGCATCATCCGAGATATCCGTGATGACCAAGTCGCCACTGTTCAGATATATATCTTGAGACAGGATATCCGTGATGAGACAATTAGACAGATCACGGCAGATTGCCAAGAGCTACTTGACTACACGTCCGCTGCT…
>Race1-GD01
ATGCGTAATCGTCGAGATAATTCCTGGGTGGTTCAAAAGTTTGGTGGAACTAGCATTGGTAAATTCCCAGACAAGGTTGCTGAGATTGTAAAAAGTGCGAGGCTTGGGGGTGACAGACCTGCAGTGATATGTTCCGCAAGAAGTTCAGGCAAGAAGGTATTCGGCACAACGAGTAGGTTGCTACAAGTCTATCGGACATTGAGAGGCATTGTAGCCATAACTCAAGACCCTGACATGCAAGAGTTGCTATTCGACAGACTTCGCAGCATCATTCGAGATATCCGTGATGACCAAGTCGCCACTGTTCAGATATATATCTTGAGACAGGATATCCGTGATGAGACAATTCGACAGATCACCGCAGATTGCCAAGAGCTACTTGACTACACGTCCGCTGCT…
>Race1-HN05
ATGCGTAATCGTCGAGATAATTCCTGGGTGGTTCAAAAGTTTGGTGGAACTAGCATTGGTAAATTCCCAGACAAGGTTGCCGAGATTGTGAAAAGTGCGAGGCTTGGAGGTGACAGGCCAGCAGTGATATGCTCTGCACGAAGTTCCGGAAAGAAAGTCTTCGGAACAACGAGCAGGCTGCTACAAGTCTATCGGACATTGAGAGGCATTGTAGCCATAACTCAAGACCCTGACATGCAAGAGTTGCTATTCGACAGACTTCGTAGCATCATCCGAGATATCCGTGATGACCAAGTCGCCACTGTTCAGATATATATCTTGAGACAGGATATCCGTGATGAGACAATTAGACAGATCACGGCAGATTGCCAAGAGCTACTTGACTACACGTCCGCTGCT…
>Race1-Mal6
ATGCGTAATCGTCGAGATAATTCCTGGGTGGTTCAAAAGTTTGGTGGAACTAGCATTGGTAAATTCCCAGACAAGGTTGCTGAGATTGTAAAAAGTGCGAGGCTTGGGGGTGACAGACCTGCAGTGATATGTTCCGCAAGAAGTTCAGGCAAGAAGGTATTCGGCACAACGAGTAGGCTGCTACAAGTCTATCGGACATTGAGAGGCATTGTAGCCATAACTCAAGACCCTGACATGCAAGAGTTGCTATTCGACAGACTTCGCAGCATCATTCGAGATATCCGTGATGACCAAGTCGCCACTGTTCAGATATATATCTTGAGACAGGATATCCGTGATGAGACAATTCGACAGATCACCGCAGATTGCCAAGAGCTACTTGACTACACGTCCGCTGCT…
>Race1-MW2
ATGCGCAATCGTCGAGATAATTCCTGGGTGGTTCAAAAGTTTGGTGGAACTAGCATTGGTAAATTCCCAGACAAGGTTGCCGAGATTGTGAAAAGTGCGAGGCTTGGAGGTGACAGACCAGCAGTGATATGCTCTGCACGAAGTTCCGGAAAGAAAGTCTTCGGAACAACGAGCAGGCTGCTACAAGTCTATAGGACATTGAGAGGCATTGTAGCCATAACTCAAGACCCTGACATGCAAGAGTTGTTATTCGACAGACTTCGCAGCATCATTCGAGATATCCGTGATGACCAAGTCGCCACTGTTCAGATATATATCTTAAGACAGGATATCCGTGATGAGACAATTCGACAGATCACCGCAGATTGCCAAGAGCTACTTGACTACACGTCCGCTGCT…
>Race1-MW40
ATGCGCAATCGTCGAGATAATTCCTGGGTGGTTCAAAAGTTTGGTGGAACTAGCATTGGTAAATTCCCAGACAAGGTTGCCGAGATTGTGAAAAGTGCGAGGCTTGGAGGTGACAGACCAGCAGTGATATGCTCTGCACGAAGTTCCGGAAAGAAAGTCTTCGGAACAACGAGCAGGCTGCTACAAGTCTATAGGACATTGAGAGGCATTGTAGCCATAACTCAAGACCCTGACATGCAAGAGTTGTTATTCGACAGACTTCGCAGCATCATTCGAGATATCCGTGATGACCAAGTCGCCACTGTTCAGATATATATCTTAAGACAGGATATCCGTGATGAGACAATTCGACAGATCACCGCAGATTGCCAAGAGCTACTTGACTACACGTCCGCTGCT…
>STR4-105
ATGCGCAATCGTCGAGATAATTCCTGGGTGGTTCAAAAGTTTGGTGGAACTAGCATTGGTAAATTCCCAGACAAGGTTGCCGAGATTGTGAAAAGTGCGAGGCTTGGAGGTGATAGACCAGCAGTGATATGTTCTGCCCGAAGTTCCGGAAAGAAAGTCTTCGGAACAACGAGCAGGCTGCTACAAGTCTATCGGACATTGAGAGGCATTGTAGCCATAACTCAAGACCCTGACATGCAAGAGTTGCTATTCGACAGACTTCGCAGCATCATTCGAGATATCCGTGATGACCAAGTCGCCACTGTTCAGATATATATCTTGAGACAGGATATCCGTGATGAGACAATTCGACAGATCACAGCGGATTGCCAAGAGCTACTTGACTACACATCCGCTGCT…
>STR4-1089
ATGCGCAATCGTCGAGATAATTCCTGGGTGGTTCAAAAGTTTGGTGGAACTAGCATTGGTAAATTCCCAGACAAGGTTGCCGAGATTGTGAAAAGTGCGAGGCTTGGAGGTGATAGACCAGCAGTGATATGTTCTGCCCGAAGTTCCGGAAAGAAAGTCTTCGGAACAACGAGCAGGCTGCTACAAGTCTATCGGACATTGAGAGGCATTGTAGCCATAACTCAAGACCCTGACATGCAAGAGTTGCTATTCGACAGACTTCGCAGCATCATTCGAGATATCCGTGATGACCAAGTCGCCACTGTTCAGATATATATCTTGAGACAGGATATCCGTGATGAGACAATTCGACAGATCACAGCGGATTGCCAAGAGCTACTTGACTACACATCCGCTGCT…
>STR4-187
ATGCGCAATCGTCGAGATAATTCCTGGGTGGTTCAAAAGTTTGGTGGAACTAGCATTGGTAAATTCCCAGACAAGGTTGCCGAGATTGTGAAAAGTGCGAGGCTTGGAGGTGATAGACCAGCAGTGATATGTTCTGCCCGAAGTTCCGGAAAGAAAGTCTTCGGAACAACGAGCAGGCTGCTACAAGTCTATCGGACATTGAGAGGCATTGTAGCCATAACTCAAGACCCTGACATGCAAGAGTTGCTATTCGACAGACTTCGCAGCATCATTCGAGATATCCGTGATGACCAAGTCGCCACTGTTCAGATATATATCTTGAGACAGGATATCCGTGATGAGACAATTCGACAGATCACAGCGGATTGCCAAGAGCTACTTGACTACACATCCGCTGCT…
>STR4-195
ATGCGCAATCGTCGAGATAATTCCTGGGTGGTTCAAAAGTTTGGTGGAACTAGCATTGGTAAGTTCCCAGACAAGGTTGCCGAGATTGTGAAAAGTGCGAGGCTTGGAGGTGATAGACCAGCAGTGATATGTTCTGCCCGAAGTTCCGGAAAGAAAGTCTTCGGAACAACGAGCAGGCTGCTACAAGTCTATCGGACATTGAGAGGCATTGTAGCCATAACTCAAGACCCTGACATGCAAGAGTTGCTATTCGACAGACTTCGCAGCATCATTCGAGATATCCGTGATGACCAAGTCGCCACTGTTCAGATATATATCTTGAGACAGGATATCCGTGATAAGACAATTCGACAGATCACAGCGGATTGCCAAGAGCTACTTGACTACACATCCGCTGCT…
>STR4-612
ATGCGCAATCGTCGAGATAATTCCTGGGTGGTTCAAAAGTTTGGTGGAACTAGCATTGGTAAATTCCCAGACAAGGTTGCCGAGATTGTGAAAAGTGCGAGGCTTGGAGGTGATAGACCAGCAGTGATATGTTCTGCCCGAAGTTCCGGAAAGAAAGTCTTCGGAACAACGAGCAGGCTGCTACAAGTCTATCGGACATTGAGAGGCATTGTAGCCATAACTCAAGACCCTGACATGCAAGAGTTGCTATTCGACAGACTTCGCAGCATCATTCGAGATATCCGTGATGACCAAGTCGCCACTGTTCAGATATATATCTTGAGACAGGATATCCGTGATGAGACAATTCGACAGATCACAGCGGATTGCCAAGAGCTACTTGACTACACATCCGCTGCT…
>STR4-618
ATGCGCAATCGTCGAGATAATTCCTGGGTGGTTCAAAAGTTTGGTGGAACTAGCATTGGTAAGTTCCCAGACAAGGTTGCCGAGATTGTGAAAAGTGCGAGGCTTGGAGGTGATAGACCAGCAGTGATATGTTCTGCCCGAAGTTCCGGAAAGAAAGTCTTCGGAACAACGAGCAGGCTGCTACAAGTCTATCGGACATTGAGAGGCATTGTAGCCATAACTCAAGACCCTGACATGCAAGAGTTGCTATTCGACAGACTTCGCAGCATCATTCGAGATATCCGTGATGACCAAGTCGCCACTGTTCAGATATATATCTTGAGACAGGATATCCGTGATGAGACAATTCGACAGATCACAGCGGATTGCCAAGAGCTACTTGACTACACATCCGCTGCT…
>STR4-980
ATGCGCAATCGTCGAGATAATTCCTGGGTGGTTCAAAAGTTTGGTGGAACTAGCATTGGTAAATTCCCAGACAAGGTTGCCGAGATTGTGAAAAGTGCGAGGCTTGGAGGTGATAGACCAGCAGTGATATGTTCTGCCCGAAGTTCCGGAAAGAAAGTCTTCGGAACAACGAGCAGGCTGCTACAAGTCTATCGGACATTGAGAGGCATTGTAGCCATAACTCAAGACCCTGACATGCAAGAGTTGCTATTCGACAGACTTCGCAGCATCATTCGAGATATCCGTGATGACCAAGTCGCCACTGTTCAGATATATATCTTGAGACAGGATATCCGTGATGAGACAATTCGACAGATCACAGCGGATTGCCAAGAGCTACTTGACTACACATCCGCTGCT…
>STR4-GD26
ATGCGCAATCGTCGAGATAATTCCTGGGTGGTTCAAAAGTTTGGTGGAACTAGCATTGGTAAATTCCCAGACAAGGTTGCCGAGATTGTGAAAAGTGCGAGGCTTGGAGGTGATAGACCAGCAGTGATATGTTCTGCCCGAAGTTCCGGAAAGAAAGTCTTCGGAACAACGAGCAGGCTGCTACAAGTCTATCGGACATTGAGAGGCATTGTAGCCATAACTCAAGACCCTGACATGCAAGAGTTGCTATTCGACAGACTTCGCAGCATCATTCGAGATATCCGTGATGACCAAGTCGCCACTGTTCAGATATATATCTTGAGACAGGATATCCGTGATGAGACAATTCGACAGATCACAGCGGATTGCCAAGAGCTACTTGACTACACATCCGCTGCT…
>STR4-II12
ATGCGCAATCGTCGAGATAATTCCTGGGTGGTTCAAAAGTTTGGTGGAACTAGCATTGGTAAATTCCCAGACAAGGTTGCCGAGATTGTGAAAAGTGCGAGGCTTGGAGGTGATAGACCAGCAGTGATATGTTCTGCCCGAAGTTCCGGAAAGAAAGTCTTCGGAACAACGAGCAGGCTGCTACAAGTCTATCGGACATTGAGAGGCATTGTAGCCATAACTCAAGACCCTGACATGCAAGAGTTGCTATTCGACAGACTTCGCAGCATCATTCGAGATATCCGTGATGACCAAGTCGCCACTGTTCAGATATATATCTTGAGACAGGATATCCGTGATGAGACAATTCGACAGATCACAGCGGATTGCCAAGAGCTACTTGACTACACATCCGCTGCT…
>STR4-M3
ATGCGCAATCGTCGAGATAATTCCTGGGTGGTTCAAAAGTTTGGTGGAACTAGCATTGGTAAATTCCCAGACAAGGTTGCCGAGATTGTGAAAAGTGCGAGGCTTGGAGGTGATAGACCAGCAGTGATATGTTCTGCCCGAAGTTCCGGAAAGAAAGTCTTCGGAACAACGAGCAGGCTGCTACAAGTCTATCGGACATTGAGAGGCATTGTAGCCATAACTCAAGACCCTGACATGCAAGAGTTGCTATTCGACAGACTTCGCAGCATCATTCGAGATATCCGTGATGACCAAGTCGCCACTGTTCAGATATATATCTTGAGACAGGATATCCGTGATGAGACAATTCGACAGATCACAGCGGATTGCCAAGAGCTACTTGACTACACATCCGCTGCT…
>STR4-Pacovan
ATGCGCAATCGTCGAGATAATTCCTGGGTGGTTCAAAAGTTTGGTGGAACTAGCATTGGTAAATTCCCAGACAAGGTTGCCGAGATTGTGAAAAGTGCGAGGCTTGGAGGTGATAGACCAGCAGTGATATGTTCTGCCCGAAGTTCCGGAAAGAAAGTCTTCGGAACAACGAGCAGGCTGCTACAAGTCTATCGGACATTGAGAGGCATTGTAGCCATAACTCAAGACCCTGACATGCAAGAGTTGCTATTCGACAGACTTCGCAGCATCATTCGAGATATCCGTGATGACCAAGTCGCCACTGTTCAGATATATATCTTGAGACAGGATATCCGTGATGAGACAATTCGACAGATCACAGCGGATTGCCAAGAGCTACTTGACTACACATCCGCTGCT…
>STR4-SH3142
ATGCGCAATCGTCGAGATAATTCCTGGGTGGTTCAAAAGTTTGGTGGAACTAGCATTGGTAAATTCCCAGACAAGGTTGCCGAGATTGTGAAAAGTGCGAGGCTTGGAGGTGATAGACCAGCAGTGATATGTTCTGCCCGAAGTTCCGGAAAGAAAGTCTTCGGAACAACGAGCAGGCTGCTACAAGTCTATCGGACATTGAGAGGCATTGTAGCCATAACTCAAGACCCTGACATGCAAGAGTTGCTATTCGACAGACTTCGCAGCATCATTCGAGATATCCGTGATGACCAAGTCGCCACTGTTCAGATATATATCTTGAGACAGGATATCCGTGATGAGACAATTCGACAGATCACAGCGGATTGCCAAGAGCTACTTGACTACACATCCGCTGCT…
>TR4-CAV2318
ATGCGCAATCGTCGAGATAATTCCTGGGTGGTTCAAAAGTTTGGTGGAACTAGCATTGGTAAATTCCCAGACAAGGTTGCCGAGATTGTGAAAAGTGCGAGGCTTGGAGGTGATAGACCAGCAGTGATATGTTCTGCCCGAAGTTCCGGAAAGAAAGTCTTTGGAACAACGAGCAGGCTGCTACAAGTCTATCGGACATTGAGAGGCATTGTAGCCATAACTCAAGACCCTGACATGCAAGAGTTGCTATTCGACAGACTTCGCAGCATCATTCGAGATATCCGTGATGACCAAGTCGCCACTGTTCAGATATATATCTTGAGACAGGATATCCGTGATGAGACAATTCGACAGATCACAGCGGATTGCCAAGAGCTACTTGACTACACATCCGCTGCT…
>TR4-CAV300
ATGCGCAATCGTCGAGATAATTCCTGGGTGGTTCAAAAGTTTGGTGGAACTAGCATTGGTAAGTTCCCAGACAAGGTTGCCGAGATTGTGAAAAGTGCGAGGCTTGGAGGTGATAGACCAGCAGTGATATGTTCTGCCCGAAGTTCCGGAAAGAAAGTCTTCGGAACAACGAGCAGGCTGCTACAAGTCTATCGGACATTGAGAGGCATTGTAGCCATAACTCAAGACCCTGACATGCAAGAGTTGCTATTCGACAGACTTCGCAGCATCATTCGAGATATCCGTGATGACCAAGTCGCCACTGTTCAGATATATATCTTGAGACAGGATATCCGTGATAAGACAATTCGACAGATCACAGCGGATTGCCAAGAGCTACTTGACTACACATCCGCTGCT…
>TR4-HN17
ATGCGCAATCGTCGAGATAATTCCTGGGTGGTTCAAAAGTTTGGTGGAACTAGCATTGGTAAGTTCCCAGACAAGGTTGCCGAGATTGTGAAAAGTGCGAGGCTTGGAGGTGATAGACCAGCAGTGATATGTTCTGCCCGAAGTTCCGGAAAGAAAGTCTTCGGAACAACGAGCAGGCTGCTACAAGTCTATCGGACATTGAGAGGCATTGTAGCCATAACTCAAGACCCTGACATGCAAGAGTTGCTATTCGACAGACTTCGCAGCATCATTCGAGATATCCGTGATGACCAAGTCGCCACTGTTCAGATATATATCTTGAGACAGGATATCCGTGATAAGACAATTCGACAGATCACAGCGGATTGCCAAGAGCTACTTGACTACACATCCGCTGCT…
>TR4-II5
ATGCGCAATCGTCGAGATAATTCCTGGGTGGTTCAAAAGTTTGGTGGAACTAGCATTGGTAAGTTCCCAGACAAGGTTGCCGAGATTGTGAAAAGTGCGAGGCTTGGAGGTGATAGACCAGCAGTGATATGTTCTGCCCGAAGTTCCGGAAAGAAAGTCTTCGGAACAACGAGCAGGCTGCTACAAGTCTATCGGACATTGAGAGGCATTGTAGCCATAACTCAAGACCCTGACATGCAAGAGTTGCTATTCGACAGACTTCGCAGCATCATTCGAGATATCCGTGATGACCAAGTCGCCACTGTTCAGATATATATCTTGAGACAGGATATCCGTGATAAGACAATTCGACAGATCACAGCGGATTGCCAAGAGCTACTTGACTACACATCCGCTGCT…
>TR4-Mal2a
ATGCGCAATCGTCGAGATAATTCCTGGGTGGTTCAAAAGTTTGGTGGAACTAGCATTGGTAAGTTCCCAGACAAGGTTGCCGAGATTGTGAAAAGTGCGAGGCTTGGAGGTGATAGACCAGCAGTGATATGTTCTGCCCGAAGTTCCGGAAAGAAAGTCTTCGGAACAACGAGCAGGCTGCTACAAGTCTATCGGACATTGAGAGGCATTGTAGCCATAACTCAAGACCCTGACATGCAAGAGTTGCTATTCGACAGACTTCGCAGCATCATTCGAGATATCCGTGATGACCAAGTCGCCACTGTTCAGATATATATCTTGAGACAGGATATCCGTGATAAGACAATTCGACAGATCACAGCGGATTGCCAAGAGCTACTTGACTACACATCCGCTGCT…
>TR4-STSUM5
ATGCGCAATCGTCGAGATAATTCCTGGGTGGTTCAAAAGTTTGGTGGAACTAGCATTGGTAAGTTCCCAGACAAGGTTGCCGAGATTGTGAAAAGTGCGAGGCTTGGAGGTGATAGACCAGCAGTGATATGTTCTGCCCGAAGTTCCGGAAAGAAAGTCTTCGGAACAACGAGCAGGCTGCTACAAGTCTATCGGACATTGAGAGGCATTGTAGCCATAACTCAAGACCCTGACATGCAAGAGTTGCTATTCGACAGACTTCGCAGCATCATTCGAGATATCCGTGATGACCAAGTCGCCACTGTTCAGATATATATCTTGAGACAGGATATCCGTGATAAGACAATTCGACAGATCACAGCGGATTGCCAAGAGCTACTTGACTACACATCCGCTGCT…

## Sheet: FUB4
>FO25433
ATGAGGTTTCTATGTCTTCACGGCTATGCCTTCAGCGTAGAGGTTCTCCAACAACAGATGGAGCCCATCACAGCTCATCTGCCAAGTGACTGGGAGTACGAATTCCTCGAGGCGGGCATGGAACCCACAGAACTGATGCTTCCAAACCTCAAGCAAGTCCCCAAGCCCAACTACAGCTGGTACAACTTCCCCTACCCCGAGGACATCGAGGAGGCATATGAGCGTCTTGCCGCTTACGTCGAGTCTGAAGGTCCCTTCGATGGCGTCTGGGGCTTCTCCCAAGGTGGTTCTATGGCTGCACTTCTTCTTCTTATGCACCAAGCCGAGCACCCCGATACACCATACCCCTTCAAGATGGCCATCTTCACATCAGCCTTCCTTCCCCACTCCTTTGACAAT…
>FO26406
ATGAGGTTTCTTTGTCTCCACGGCTACGCCTTCAGCGTGGAGGTTCTCCAACAACAGATGGAGCCCATCACTGCTCATCTGCCAAGTGACTGGGAGTATGAGTTCCTCGAGGCGGGCATGGAACCCACAGAACTGATGCTCCCAAATCTTAAGCAAGTCCCCAAGCCCAACTACAGCTGGTACAACTTCCCCTACCCCGAAGACGTCGAAGAGGCATATGAGCGTCTTGCCGCCTACGTCGAGTCCGAAGGTCCTTTCGATGGCATCTGGGGCTTCTCCCAGGGCGGTTCTATGGCTGCACTTCTTCTTCTCATGCACCAAGCCGAGCACCCCGATACACCATACCCTTTCAAGATGGCCATCTTCACATCAGCCTTCCTTCCCCATTCCTTTGACAAT…
>FO4287
ATGAGGTTTCTATGTCTTCACGGCTATGCCTTCAGCGTAGAGGTTCTCCAACAACAGATGGAGCCCATCACTGCTCATCTGCCAAGTGACTGGGAGTATGAGTTCCTCGAGGCGGGCATGGAACCCACAGAACTGATGCTCCCAAATCTTAAGCAAGTCCCCAAGCCCAACTACAGCTGGTACAACTTCCCCTACCCCGAAGACGTCGAAGAGGCATATGAGCGTCTTGCCGCCTACGTCGAGTCCGAAGGTCCTTTCGATGGCATCTGGGGCTTCTCCCAGGGCGGTTCTATGGCTGCACTTCTTCTTCTCATGCACCAAGCCGAGCACCCCGATACACCATACCCCTTCAAGATGGCCATCTTCACATCAGCCTTTCTTCCCCACTCCTTTGACAAT…
>FO47
ATGAGGTTTCTTTGTCTCCACGGCTACGCCTTCAGTGTGGAGGTTCTCCAACAACAGATGGAGCCCATCACTGCTCATCTGCCAAGTGACTGGGAGTATGAGTTCCTCGAGGCGGGCATGGAACCCACAGAACTGATGCTCCCAAATCTTAAGCAAGTCCCCAAGCCCAACTACAGCTGGTACAACTTCCCCTACCCCGAAGACGTCGAAGAGGCATATGAGCGTCTTGCCGCCTACGTCGAGTCCGAAGGTCCTTTCGATGGCATCTGGGGCTTCTCCCAGGGCGGTTCTATGGCTGCACTTCTTCTTCTAATGCACCAAGCCGAGCACCCCGATACACCATACCCTTTCAAGATGGCCATCTTCACATCAGCGTTCCTTCCCCATTCCTTTGACAAT…
>FV7600
ATGAGGTTTCTATGTCTCCACGGCTATGCCTTCAGCGTAGAGGTTCTCCAACAACAGATGGAGCCCATCACTGCTCACCTGCCAAGTGACTGGGAGTACGAATTTCTCGAGGCAGGCATGGAACCCACACAACTGATGCTCCCAAACCTCAAGCAAGTCCCCAAGCCCAACTCCAGCTGGTACAACTTCCCTTACCCCGAAGACGTCGAAGAGGCATATGAGCGCCTAGCTGCCTATGTTGAGTCTGAAGGTCCTTTTGATGGTATCTGGGGCTTCTCACAGGGTGGTTCTATGGCTGCTCTTCTACTTCTCATGCACCAAGCCGAGCACCCCGATACGCCATACCCTTTTAAGATGGCCATCTTCACATCAGCCTTCCTTCCCCACTCCTTTGACAAT…
>JB255
ATGAGGTTTCTTTGTCTCCACGGCTACGCCTTCAGTGTGGAGGTTCTCCAACAACAGATGGAGCCCATCACTGCTCATCTGCCAAGTGACTGGGAGTATGAGTTCCTCGAGGCGGGCATGGAACCCACAGAACTGATGCTCCCAAATCTTAAGCAAGTCCCCAAGCCCAACTACAGCTGGTACAACTTCCCTTACCCCGAAGACGTCGAAGAGGCATATGAGCGTCTTGCCGCCTACGTCGAGTCCGAAGGTCCTTTCGATGGCGTCTGGGGCTTCTCCCAGGGTGGTTCTATGGCTGCACTTCTTCTTCTCATGCACCAAGCCGAGCACCCCGATACACCATACCCTTTCAAGATGGCCATCTTCACATCAGCCTTCCTTCCCCATTCCTTCGACAAT…
>JB553
ATGAGGTTTCTTTGTCTCCACGGCTACGCCTTCAGTGTGGAGGTTCTCCAACAACAGATGGAGCCCATCACTGCTCATCTGCCAAGTGACTGGGAGTATGAGTTCCTCGAGGCGGGCATGGAACCCACAGAACTGATGCTCCCAAATCTTAAGCAAGTCCCCAAGCCCAACTACAGCTGGTACAACTTCCCTTACCCCGAAGACGTCGAAGAGGCATATGAGCGTCTTGCCGCCTACGTCGAGTCCGAAGGTCCTTTCGATGGCGTCTGGGGCTTCTCCCAGGGTGGTTCTATGGCTGCACTTCTTCTTCTCATGCACCAAGCCGAGCACCCCGATACACCATACCCTTTCAAGATGGCCATCTTCACATCAGCCTTCCTTCCCCATTCCTTCGACAAT…
>Race1/2-188
ATGAGGTTTCTTTGTCTCCACGGCTACGCCTTCAGTGTGGAGGTTCTCCAACAACAGATGGAGCCCATCACTGCTCATCTGCCAAGTGACTGGGAATATGAGTTCCTCGAGGCGGGCATGGAACCCACAGAACTGATGCTCCCAAATCTTAAGCAAGTCCCCAAGCCCAACTACAGCTGGTACAACTTCCCCTACCCCGAAGACGTCGAAGAGGCATATGAGCGTCTTGCCGCCTACGTCGAGTCCGAAGGCCCTTTCGATGGCGTCTGGGGCTTCTCCCAGGGTGGTTCTATGGCTGCACTTCTTCTTCTCATGCACCAAGCCGAGCACCCCGATACACCATACCCTTTCAAGATGGCCATCTTCACATCAGCGTTCCTTCCCCATTCCTTCGACAAT…
>Race1/2-22994
ATGAGGTTTCTATGTCTTCACGGCTATGCCTTCAGCGTAGAGGTTCTCCAACAACAGATGGAGCCCATCACTGCTCATCTGCCAAGTGACTGGGAGTACGAATTCCTCGAGGCGGGCATGGAACCCACAGAGCTGATGCTTCCAAACCTCAAGCAAGTCCCCAAGCCCAACTACAGCTGGTACAACTTCCCCTACCCCGAAGACGTCGAGGAGGCATATGAGCGTCTTGCCGCCTACGTCGAGTCTGAAGGTCCCTTCGATGGCGTCTGGGGCTTCTCCCAAGGTGGTTCTATGGCTGCACTTCTTCTTCTTATGCACCAAGCCGAGCACCCCGATACACCATACCCCTTCAAGATGGCCATCTTCACATCAGCCTTCCTTCCCCACTCCTTTGACAAT…
>Race1/2-CAV2013
ATGAGGTTTCTATGTCTTCACGGCTATGCCTTCAGCGTAGAGGTTCTCCAACAACAGATGGAGCCCATCACTGCTCATCTGCCAAGTGACTGGGAGTACGAATTCCTCGAGGCGGGCATGGAACCCACAGAGCTGATGCTTCCAAACCTCAAGCAAGTCCCCAAGCCCAACTACAGCTGGTACAACTTCCCCTACCCCGAAGACGTCGAGGAGGCATATGAGCGTCTTGCCGCCTACGTCGAGTCTGAAGGTCCCTTCGATGGCGTCTGGGGCTTCTCCCAAGGTGGTTCTATGGCTGCACTTCTTCTTCTTATGCACCAAGCCGAGCACCCCGATACACCATACCCCTTCAAGATGGCCATCTTCACATCAGCCTTCCTTCCCCACTCCTTTGACAAT…
>Race1-1983
ATGAGGTTTGTATGTCTTCACGGCTATGCCTTCAGCGTAGAGGTTCTCCAACAACAGATGGAGCCCATCACTGCTCATCTGCCAAGTGACTGGGAGTACGAATTCCTCGAGGCGGGCATGGAACCCACAGAACTGATGCTTCCAAACCTCAAACAAGTCCCCAAGCCCAACTACAGCTGGTACAACTTCCCCTACCCCGAAGACGTTGAGGAGGCATATGAGCGTCTTGCCGCCTACGTCGAGTCTGAAGGTCCCTTCGATGGCGTCTGGGGCTTCTCCCAAGGTGGTTCTATGGCTGCACTTCTTCTTCTTATGCACCAAGCCGAGCACCCCGATACACCATACCCCTTCAAGATGGCCATCTTCACATCAGCCTTCCTTCCCCACTCCTTTGACAAT…
>Race1-24223
ATGAGGTTTCTATGTCTTCACGGCTATGCCTTCAGCGTAGAGGTTCTCCAACAACAGATGGAGCCCATCACTGCTCATCTGCCAAGTGACTGGGAGTACGAATTCCTCGAGGCGGGCATGGAACCCACAGAGCTGATGCTTCCAAACCTCAAGCAAGTCCCCAAGCCCAACTACAGCTGGTACAACTTCCCCTACCCCGAAGACGTCGAGGAGGCATATGAGCGTCTTGCCGCCTACGTCGAGTCTGAAGGTCCCTTCGATGGCGTCTGGGGCTTCTCCCAAGGTGGTTCTATGGCTGCACTTCTTCTTCTTATGCACCAAGCCGAGCACCCCGATACACCATACCCCTTCAAGATGGCCATCTTCACATCAGCCTTCCTTCCCCACTCCTTTGACAAT…
>Race1-623
ATGAGGTTTCTATGTCTTCACGGCTATGCCTTCAGCGTAGAGGTTCTCCAACAACAGATGGAGCCCATCACTGCTCATCTGCCAAGTGACTGGGAGTACGAATTCCTCGAGGCGGGCATGGAACCCACAGAGCTGATGCTTCCAAACCTCAAGCAAGTCCCCAAGCCCAACTACAGCTGGTACAACTTCCCCTACCCCGAAGACGTCGAGGAGGCATATGAGCGTCTTGCCGCCTACGTCGAGTCTGAAGGTCCCTTCGATGGCGTCTGGGGCTTCTCCCAAGGTGGTTCTATGGCTGCACTTCTTCTTCTTATGCACCAAGCCGAGCACCCCGATACACCATACCCCTTCAAGATGGCCATCTTCACATCAGCCTTCCTTCCCCACTCCTTTGACAAT…
>Race1-871
ATGAGGTTTCTTTGTCTCCACGGCTACGCCTTCAGTGTGGAGGTTCTCCAACAACAGATGGAGCCCATCACTGCTCATCTGCCAAGTGACTGGGAGTATGAGTTCCTCGAGGCGGGCATGGAACCCACAGAACTGATGCTCCCAAATCTTAAGCAAGTCCCCAAGCCCAACTACAGCTGGTACAACTTCCCTTACCCCGAAGACGTCGAAGAGGCATATGAGCGTCTTGCCGCCTACGTCGAGTCCGAAGGTCCTTTCGATGGCGTCTGGGGCTTCTCCCAGGGTGGTTCTATGGCTGCACTTCTTCTTCTCATGCACCAAGCCGAGCACCCCGATACACCATACCCTTTCAAGATGGCCATCTTCACATCAGCCTTCCTTCCCCATTCCTTCGACAAT…
>Race1-939
ATGAGGTTTCTATGTCTTCACGGCTATGCCTTCAGCGTAGAGGTTCTCCAACAACAGATGGAGCCCATCACTGCTCATCTGCCAAGTGACTGGGAGTACGAATTCCTCGAGGCGGGCATGGAACCCACAGAACTGATGCTTCCAAACCTCAAACAAGTCCCCAAGCCCAACTACAGCTGGTACAACTTCCCCTACCCCGAAGACGTTGAGGAGGCATATGAGCGTCTTGCCGCCTACGTCGAGTCTGAAGGTCCCTTCGATGGCGTCTGGGGCTTCTCCCAAGGTGGTTCTATGGCTGCACTTCTTCTTCTTATGCACCAAGCCGAGCACCCCGATACACCATACCCCTTCAAGATGGCCATCTTCACATCAGCCTTCCTTCCCCACTCCTTTGACAAT…
>Race1-967
ATGAGGTTTCTTTGTCTCCACGGCTACGCCTTCAGTGTGGAGGTTCTCCAACAACAGATGGAGCCCATCACTGCTCATCTGCCAAGTGACTGGGAATATGAGTTCCTCGAGGCGGGCATGGAACCCACAGAACTGATGCTCCCAAATCTTAAGCAAGTCCCCAAGCCCAACTACAGCTGGTACAACTTCCCCTACCCCGAAGACGTCGAAGAGGCATATGAGCGTCTTGCCGCCTACGTCGAGTCCGAAGGCCCTTTCGATGGCGTCTGGGGCTTCTCCCAGGGTGGTTCTATGGCTGCACTTCTTCTTCTCATGCACCAAGCCGAGCACCCCGATACACCATACCCTTTCAAGATGGCCATCTTCACATCAGCGTTCCTTCCCCATTCCTTCGACAAT…
>Race1-GD01
ATGAGGTTTCTTTGTCTCCACGGCTACGCCTTCAGTGTGGAGGTTCTCCAACAACAGATGGAGCCCATCACTGCTCATCTGCCAAGTGACTGGGAGTATGAGTTCCTCGAGGCGGGCATGGAACCCACAGAACTGATGCTCCCAAATCTTAAGCAAGTCCCCAAGCCCAACTACAGCTGGTACAACTTCCCTTACCCCGAAGACGTCGAAGAGGCATATGAGCGTCTTGCCGCCTACGTCGAGTCCGAAGGTCCTTTCGATGGCGTCTGGGGCTTCTCCCAGGGTGGTTCTATGGCTGCACTTCTTCTTCTCATGCACCAAGCCGAGCACCCCGATACACCATACCCTTTCAAGATGGCCATCTTCACATCAGCCTTCCTTCCCCATTCCTTCGACAAT…
>Race1-HN05
ATGAGGTTTCTATGTCTTCACGGCTATGCCTTCAGCGTAGAGGTTCTCCAACAACAGATGGAGCCCATCACTGCTCATCTGCCAAGTGACTGGGAGTACGAATTCCTCGAGGCGGGCATGGAACCCACAGAACTGATGCTTCCAAACCTCAAACAAGTCCCCAAGCCCAACTACAGCTGGTACAACTTCCCCTACCCCGAAGACGTTGAGGAGGCATATGAGCGTCTTGCCGCCTACGTCGAGTCTGAAGGTCCCTTCGATGGCGTCTGGGGCTTCTCCCAAGGTGGTTCTATGGCTGCACTTCTTCTTCTTATGCACCAAGCCGAGCACCCCGATACACCATACCCCTTCAAGATGGCCATCTTCACATCAGCCTTCCTTCCCCACTCCTTTGACAAT…
>Race1-Mal6
ATGAGGTTTCTTTGTCTCCACGGCTACGCCTTCAGTGTGGAGGTTCTCCAACAACAGATGGAGCCCATCACTGCTCATCTGCCAAGTGACTGGGAGTATGAGTTCCTCGAGGCGGGCATGGAACCCACAGAACTGATGCTCCCAAATCTTAAGCAAGTCCCCAAGCCCAACTACAGCTGGTACAACTTCCCTTACCCCGAAGACGTCGAAGAGGCATATGAGCGTCTTGCCGCCTACGTCGAGTCCGAAGGTCCTTTCGATGGCGTCTGGGGCTTCTCCCAGGGTGGTTCTATGGCTGCACTTCTTCTTCTCATGCACCAAGCCGAGCACCCCGATACACCATACCCTTTCAAGATGGCCATCTTCACATCAGCCTTCCTTCCCCATTCCTTCGACAAT…
>Race1-MW2
ATGAGGTTTCTTTGTCTCCACGGCTACGCCTTCAGTGTGGAGGTTCTCCAACAACAGATGGAGCCCATCACTGCTCATCTGCCAAGTGACTGGGAGTATGAATTCCTCGAGGCGGGCATGGAACCCACAGAACTGATGCTCCCAAATCTTAAGCAAGTCCCCAAGCCCAACTACAGCTGGTACAACTTCCCCTACCCCGAAGACGTTGAAGAGGCATATGAGCGTCTTGCCGCCTACGTCGATTCCGAAGGTCCTTTCGATGGCGTCTGGGGCTTCTCCCAGGGTGGTTCTATGGCTGCACTTCTTCTTCTCATGCACCAAGCCGAGCACCCCGATACACCATACCCTTTCAAGATGGCCATCTTCACATCAGCCTTCCTTCCCCATTCCTTTGACAAT…
>Race1-MW40
ATGAGGTTTCTTTGTCTCCACGGCTACGCCTTCAGTGTGGAGGTTCTCCAACAACAGATGGAGCCCATCACTGCTCATCTGCCAAGTGACTGGGAGTATGAATTCCTCGAGGCGGGCATGGAACCCACAGAACTGATGCTCCCAAATCTTAAGCAAGTCCCCAAGCCCAACTACAGCTGGTACAACTTCCCCTACCCCGAAGACGTTGAAGAGGCATATGAGCGTCTTGCCGCCTACGTCGATTCCGAAGGTCCTTTCGATGGCGTCTGGGGCTTCTCCCAGGGTGGTTCTATGGCTGCACTTCTTCTTCTCATGCACCAAGCCGAGCACCCCGATACACCATACCCTTTCAAGATGGCCATCTTCACATCAGCCTTCCTTCCCCATTCCTTTGACAAT…
>STR4-105
ATGAGGTTTCTTTGTCTCCACGGCTATGCTTTCAGCGTAGAGGTTCTCCAACAACAGATGGAGCCCATCACCGCTCATCTGCCAAGTGACTGGGAGTACGAATTCCTCGAGGCGGGCATGGAACCCACAGAACTGATGCTCCCAAACCTCAAGCAAGTCCCCAAGCCCAACTACAGCTGGTACAACTTCCCCTACCCCGAAGACGTCGAAGAGGCATATGAGCGTCTTGCCGCCTACGTTGAGTCTGAAGGTCCTTTCGATGGTGTCTGGGGCTTCTCGCAGGGTGGTTCCATGGCTGCCCTTCTTCTCCTCATGCACCAAGCCGAGCACCCCGATACACCATACCCTTTCAAGATGGCCATCTTCACATCAGCCTTCCTTCCCCACTCCTTCGACAAT…
>STR4-1089
ATGAGGTTTCTTTGTCTCCACGGCTATGCTTTCAGCGTAGAGGTTCTCCAACAACAGATGGAGCCCATCACCGCTCATCTGCCAAGTGACTGGGAGTACGAATTCCTCGAGGCGGGCATGGAACCCACAGAACTGATGCTCCCAAACCTCAAGCAAGTCCCCAAGCCCAACTACAGCTGGTACAACTTCCCCTACCCCGAAGACGTCGAAGAGGCATATGAGCGTCTTGCCGCCTACGTTGAGTCTGAAGGTCCTTTCGATGGTGTCTGGGGCTTCTCGCAGGGTGGTTCCATGGCTGCCCTTCTTCTCCTCATGCACCAAGCCGAGCACCCCGATACACCATACCCTTTCAAGATGGCCATCTTCACATCAGCCTTCCTTCCCCACTCCTTCGACAAT…
>STR4-187
ATGAGGTTTCTTTGTCTCCACGGCTATGCTTTCAGCGTAGAGGTTCTCCAACAACAGATGGAGCCCATCACCGCTCATCTGCCAAGTGACTGGGAGTACGAATTCCTCGAGGCGGGCATGGAACCCACAGAACTGATGCTCCCAAACCTCAAGCAAGTCCCCAAGCCCAACTACAGCTGGTACAACTTCCCCTACCCCGAAGACGTCGAAGAGGCATATGAGCGTCTTGCCGCCTACGTTGAGTCTGAAGGTCCTTTCGATGGTGTCTGGGGCTTCTCGCAGGGTGGTTCCATGGCTGCCCTTCTTCTCCTCATGCACCAAGCCGAGCACCCCGATACACCATACCCTTTCAAGATGGCCATCTTCACATCAGCCTTCCTTCCCCACTCCTTCGACAAT…
>STR4-195
ATGAGGTTTCTTTGTCTCCACGGCTATGCTTTCAGCGTAGAGGTTCTCCAACAACAGATGGAGCCCATCACCGCTCATCTGCCAAGTGACTGGGAGTACGAATTCCTCGAGGCGGGCATGGAACCCACAGAACTGATGCTCCCAAACCTCAAGCAAGTCCCCAAGCCCAACTACAGCTGGTACAACTTCCCCTACCCCGAAGACGTCGAAGAGGCATATGAGCGTCTTGCCGCCTACGTTGAGTCTGAAGGTCCCTTCGATGGTGTCTGGGGCTTCTCGCAGGGTGGTTCCATGGCTGCCCTTCTTCTCCTCATGCACCAAGCCGAGCACCCCGATACGCCATACCCTTTCAAGATGGCCATCTTCACATCAGCCTTCCTTCCCCACTCCTTCGACAAT…
>STR4-612
ATGAGGTTTCTTTGTCTCCACGGCTATGCTTTCAGCGTAGAGGTTCTCCAACAACAGATGGAGCCCATCACCGCTCATCTGCCAAGTGACTGGGAGTACGAATTCCTCGAGGCGGGCATGGAACCCACAGAACTGATGCTCCCAAACCTCAAGCAAGTCCCCAAGCCCAACTACAGCTGGTACAACTTCCCCTACCCCGAAGACGTCGAAGAGGCATATGAGCGTCTTGCCGCCTACGTTGAGTCTGAAGGTCCTTTCGATGGTGTCTGGGGCTTCTCGCAGGGTGGTTCCATGGCTGCCCTTCTTCTCCTCATGCACCAAGCCGAGCACCCCGATACACCATACCCTTTCAAGATGGCCATCTTCACATCAGCCTTCCTTCCCCACTCCTTCGACAAT…
>STR4-618
ATGAGGTTTCTTTGTCTCCACGGCTATGCTTTCAGCGTAGAGGTTCTCCAACAACAGATGGAGCCCATCACCGCTCATCTGCCAAGTGACTGGGAGTACGAATTCCTCGAGGCGGGCATGGAACCCACAGAACTGATGCTCCCAAACCTCAAGCAAGTCCCCAAGCCCAACTACAGCTGGTACAACTTCCCCTACCCCGAAGACGTCGAAGAGGCATATGAGCGTCTTGCCGCCTACGTTGAGTCTGAAGGTCCCTTCGATGGTGTCTGGGGCTTCTCGCAGGGTGGTTCCATGGCTGCCCTTCTTCTCCTCATGCACCAAGCCGAGCACCCCGATACGCCATACCCTTTCAAGATGGCCATCTTCACATCAGCCTTCCTTCCCCACTCCTTCGACAAT…
>STR4-980
ATGAGGTTTCTTTGTCTCCACGGCTATGCTTTCAGCGTAGAGGTTCTCCAACAACAGATGGAGCCCATCACCGCTCATCTGCCAAGTGACTGGGAGTACGAATTCCTCGAGGCGGGCATGGAACCCACAGAACTGATGCTCCCAAACCTCAAGCAAGTCCCCAAGCCCAACTACAGCTGGTACAACTTCCCCTACCCCGAAGACGTCGAAGAGGCATATGAGCGTCTTGCCGCCTACGTTGAGTCTGAAGGTCCTTTCGATGGTGTCTGGGGCTTCTCGCAGGGTGGTTCCATGGCTGCCCTTCTTCTCCTCATGCACCAAGCCGAGCACCCCGATACACCATACCCTTTCAAGATGGCCATCTTCACATCAGCCTTCCTTCCCCACTCCTTCGACAAT…
>STR4-GD26
ATGAGGTTTCTTTGTCTCCACGGCTATGCTTTCAGCGTAGAGGTTCTCCAACAACAGATGGAGCCCATCACCGCTCATCTGCCAAGTGACTGGGAGTACGAATTCCTCGAGGCGGGCATGGAACCCACAGAACTGATGCTCCCAAACCTCAAGCAAGTCCCCAAGCCCAACTACAGCTGGTACAACTTCCCCTACCCCGAAGACGTCGAAGAGGCATATGAGCGTCTTGCCGCCTACGTTGAGTCTGAAGGTCCTTTCGATGGTGTCTGGGGCTTCTCGCAGGGTGGTTCCATGGCTGCCCTTCTTCTCCTCATGCACCAAGCCGAGCACCCCGATACACCATACCCTTTCAAGATGGCCATCTTCACATCAGCCTTCCTTCCCCACTCCTTCGACAAT…
>STR4-II12
ATGAGGTTTCTTTGTCTCCACGGCTATGCTTTCAGCGTAGAGGTTCTCCAACAACAGATGGAGCCCATCACCGCTCATCTGCCAAGTGACTGGGAGTACGAATTCCTCGAGGCGGGCATGGAACCCACAGAACTGATGCTCCCAAACCTCAAGCAAGTCCCCAAGCCCAACTACAGCTGGTACAACTTCCCCTACCCCGAAGACGTCGAAGAGGCATATGAGCGTCTTGCCGCCTACGTTGAGTCTGAAGGTCCTTTCGATGGTGTCTGGGGCTTCTCGCAGGGTGGTTCCATGGCTGCCCTTCTTCTCCTCATGCACCAAGCCGAGCACCCCGATACACCATACCCTTTCAAGATGGCCATCTTCACATCAGCCTTCCTTCCCCACTCCTTCGACAAT…
>STR4-M3
ATGAGGTTTCTTTGTCTCCACGGCTATGCTTTCAGCGTAGAGGTTCTCCAACAACAGATGGAGCCCATCACCGCTCATCTGCCAAGTGACTGGGAGTACGAATTCCTCGAGGCGGGCATGGAACCCACAGAACTGATGCTCCCAAACCTCAAGCAAGTCCCCAAGCCCAACTACAGCTGGTACAACTTCCCCTACCCCGAAGACGTCGAAGAGGCATATGAGCGTCTTGCCGCCTACGTTGAGTCTGAAGGTCCTTTCGATGGTGTCTGGGGCTTCTCGCAGGGTGGTTCCATGGCTGCCCTTCTTCTCCTCATGCACCAAGCCGAGCACCCCGATACACCATACCCTTTCAAGATGGCCATCTTCACATCAGCCTTCCTTCCCCACTCCTTCGACAAT…
>STR4-Pacovan
ATGAGGTTTCTTTGTCTCCACGGCTATGCTTTCAGCGTAGAGGTTCTCCAACAACAGATGGAGCCCATCACCGCTCATCTGCCAAGTGACTGGGAGTACGAATTCCTCGAGGCGGGCATGGAACCCACAGAACTGATGCTCCCAAACCTCAAGCAAGTCCCCAAGCCCAACTACAGCTGGTACAACTTCCCCTACCCCGAAGACGTCGAAGAGGCATATGAGCGTCTTGCCGCCTACGTTGAGTCTGAAGGTCCTTTCGATGGTGTCTGGGGCTTCTCGCAGGGTGGTTCCATGGCTGCCCTTCTTCTCCTCATGCACCAAGCCGAGCACCCCGATACACCATACCCTTTCAAGATGGCCATCTTCACATCAGCCTTCCTTCCCCACTCCTTCGACAAT…
>STR4-SH3142
ATGAGGTTTCTTTGTCTCCACGGCTATGCTTTCAGCGTAGAGGTTCTCCAACAACAGATGGAGCCCATCACCGCTCATCTGCCAAGTGACTGGGAGTACGAATTCCTCGAGGCGGGCATGGAACCCACAGAACTGATGCTCCCAAACCTCAAGCAAGTCCCCAAGCCCAACTACAGCTGGTACAACTTCCCCTACCCCGAAGACGTCGAAGAGGCATATGAGCGTCTTGCCGCCTACGTTGAGTCTGAAGGTCCTTTCGATGGTGTCTGGGGCTTCTCGCAGGGTGGTTCCATGGCTGCCCTTCTTCTCCTCATGCACCAAGCCGAGCACCCCGATACACCATACCCTTTCAAGATGGCCATCTTCACATCAGCCTTCCTTCCCCACTCCTTCGACAAT…
>TR4-CAV2318
ATGAGGTTTCTTTGTCTCCACGGCTATGCTTTCAGCGTAGAGGTTCTCCAACAACAGATGGAGCCCATCACCGCTCATCTGCCAAGTGACTGGGAGTACGAATTCCTCGAGGCGGGCATGGAACCCACAGAACTGATGCTCCCAAACCTCAAGCAAGTCCCCAAGCCCAACTACAGCTGGTACAACTTCCCCTACCCCGAAGACGTCGAAGAGGCATATGAGCGTCTTGCCGCCTACGTTGAGTCTGAAGGTCCCTTCGATGGTGTCTGGGGCTTCTCGCAGGGTGGTTCCATGGCTGCCCTTCTTCTCCTCATGCACCAAGCCGAGCACCCCGATACACCATACCCTTTCAAGATGGCCATCTTCACATCAGCCTTCCTTCCCCACTCCTTCGACAAT…
>TR4-CAV300
ATGAGGTTTCTTTGTCTCCACGGCTATGCTTTCAGCGTAGAGGTTCTCCAACAACAGATGGAGCCCATCACCGCTCATCTGCCAAGTGACTGGGAGTACGAATTCCTCGAGGCGGGCATGGAACCCACAGAACTGATGCTCCCAAACCTCAAGCAAGTCCCCAAGCCCAACTACAGCTGGTACAACTTCCCCTACCCCGAAGACGTCGAAGAGGCATATGAGCGTCTTGCCGCCTACGTTGAGTCTGAAGGTCCCTTCGATGGTGTCTGGGGCTTCTCGCAGGGTGGTTCCATGGCTGCCCTTCTTCTCCTCATGCACCAAGCCGAGCACCCCGATACGCCATACCCTTTCAAGATGGCCATCTTCACATCAGCCTTCCTTCCCCACTCCTTCGACAAT…
>TR4-HN17
ATGAGGTTTCTTTGTCTCCACGGCTATGCTTTCAGCGTAGAGGTTCTCCAACAACAGATGGAGCCCATCACCGCTCATCTGCCAAGTGACTGGGAGTACGAATTCCTCGAGGCGGGCATGGAACCCACAGAACTGATGCTCCCAAACCTCAAGCAAGTCCCCAAGCCCAACTACAGCTGGTACAACTTCCCCTACCCCGAAGACGTCGAAGAGGCATATGAGCGTCTTGCCGCCTACGTTGAGTCTGAAGGTCCCTTCGATGGTGTCTGGGGCTTCTCGCAGGGTGGTTCCATGGCTGCCCTTCTTCTCCTCATGCACCAAGCCGAGCACCCCGATACGCCATACCCTTTCAAGATGGCCATCTTCACATCAGCCTTCCTTCCCCACTCCTTCGACAAT…
>TR4-II5
ATGAGGTTTCTTTGTCTCCACGGCTATGCTTTCAGCGTAGAGGTTCTCCAACAACAGATGGAGCCCATCACCGCTCATCTGCCAAGTGACTGGGAGTACGAATTCCTCGAGGCGGGCATGGAACCCACAGAACTGATGCTCCCAAACCTCAAGCAAGTCCCCAAGCCCAACTACAGCTGGTACAACTTCCCCTACCCCGAAGACGTCGAAGAGGCATATGAGCGTCTTGCCGCCTACGTTGAGTCTGAAGGTCCCTTCGATGGTGTCTGGGGCTTCTCGCAGGGTGGTTCCATGGCTGCCCTTCTTCTCCTCATGCACCAAGCCGAGCACCCCGATACGCCATACCCTTTCAAGATGGCCATCTTCACATCAGCCTTCCTTCCCCACTCCTTCGACAAT…
>TR4-Mal2a
ATGAGGTTTCTTTGTCTCCACGGCTATGCTTTCAGCGTAGAGGTTCTCCAACAACAGATGGAGCCCATCACCGCTCATCTGCCAAGTGACTGGGAGTACGAATTCCTCGAGGCGGGCATGGAACCCACAGAACTGATGCTCCCAAACCTCAAGCAAGTCCCCAAGCCCAACTACAGCTGGTACAACTTCCCCTACCCCGAAGACGTCGAAGAGGCATATGAGCGTCTTGCCGCCTACGTTGAGTCTGAAGGTCCCTTCGATGGTGTCTGGGGCTTCTCGCAGGGTGGTTCCATGGCTGCCCTTCTTCTCCTCATGCACCAAGCCGAGCACCCCGATACGCCATACCCTTTCAAGATGGCCATCTTCACATCAGCCTTCCTTCCCCACTCCTTCGACAAT…
>TR4-STSUM5
ATGAGGTTTCTTTGTCTCCACGGCTATGCTTTCAGCGTAGAGGTTCTCCAACAACAGATGGAGCCCATCACCGCTCATCTGCCAAGTGACTGGGAGTACGAATTCCTCGAGGCGGGCATGGAACCCACAGAACTGATGCTCCCAAACCTCAAGCAAGTCCCCAAGCCCAACTACAGCTGGTACAACTTCCCCTACCCCGAAGACGTCGAAGAGGCATATGAGCGTCTTGCCGCCTACGTTGAGTCTGAAGGTCCCTTCGATGGTGTCTGGGGCTTCTCGCAGGGTGGTTCCATGGCTGCCCTTCTTCTCCTCATGCACCAAGCCGAGCACCCCGATACGCCATACCCTTTCAAGATGGCCATCTTCACATCAGCCTTCCTTCCCCACTCCTTCGACAAT…

## Sheet: FUB5
>FO25433
ATGAGGTTTCTATGTCTTCACGGCTATGCCTTCAGCGTAGAGGTTCTCCAACAACAGATGGAGCCCATCACAGCTCATCTGCCAAGTGACTGGGAGTACGAATTCCTCGAGGCGGGCATGGAACCCACAGAACTGATGCTTCCAAACCTCAAGCAAGTCCCCAAGCCCAACTACAGCTGGTACAACTTCCCCTACCCCGAGGACATCGAGGAGGCATATGAGCGTCTTGCCGCTTACGTCGAGTCTGAAGGTCCCTTCGATGGCGTCTGGGGCTTCTCCCAAGGTGGTTCTATGGCTGCACTTCTTCTTCTTATGCACCAAGCCGAGCACCCCGATACACCATACCCCTTCAAGATGGCCATCTTCACATCAGCCTTCCTTCCCCACTCCTTTGACAAT…
>FO26406
ATGAGGTTTCTTTGTCTCCACGGCTACGCCTTCAGCGTGGAGGTTCTCCAACAACAGATGGAGCCCATCACTGCTCATCTGCCAAGTGACTGGGAGTATGAGTTCCTCGAGGCGGGCATGGAACCCACAGAACTGATGCTCCCAAATCTTAAGCAAGTCCCCAAGCCCAACTACAGCTGGTACAACTTCCCCTACCCCGAAGACGTCGAAGAGGCATATGAGCGTCTTGCCGCCTACGTCGAGTCCGAAGGTCCTTTCGATGGCATCTGGGGCTTCTCCCAGGGCGGTTCTATGGCTGCACTTCTTCTTCTCATGCACCAAGCCGAGCACCCCGATACACCATACCCTTTCAAGATGGCCATCTTCACATCAGCCTTCCTTCCCCATTCCTTTGACAAT…
>FO4287
ATGAGGTTTCTATGTCTTCACGGCTATGCCTTCAGCGTAGAGGTTCTCCAACAACAGATGGAGCCCATCACTGCTCATCTGCCAAGTGACTGGGAGTATGAGTTCCTCGAGGCGGGCATGGAACCCACAGAACTGATGCTCCCAAATCTTAAGCAAGTCCCCAAGCCCAACTACAGCTGGTACAACTTCCCCTACCCCGAAGACGTCGAAGAGGCATATGAGCGTCTTGCCGCCTACGTCGAGTCCGAAGGTCCTTTCGATGGCATCTGGGGCTTCTCCCAGGGCGGTTCTATGGCTGCACTTCTTCTTCTCATGCACCAAGCCGAGCACCCCGATACACCATACCCCTTCAAGATGGCCATCTTCACATCAGCCTTTCTTCCCCACTCCTTTGACAAT…
>FO47
ATGAGGTTTCTTTGTCTCCACGGCTACGCCTTCAGTGTGGAGGTTCTCCAACAACAGATGGAGCCCATCACTGCTCATCTGCCAAGTGACTGGGAGTATGAGTTCCTCGAGGCGGGCATGGAACCCACAGAACTGATGCTCCCAAATCTTAAGCAAGTCCCCAAGCCCAACTACAGCTGGTACAACTTCCCCTACCCCGAAGACGTCGAAGAGGCATATGAGCGTCTTGCCGCCTACGTCGAGTCCGAAGGTCCTTTCGATGGCATCTGGGGCTTCTCCCAGGGCGGTTCTATGGCTGCACTTCTTCTTCTAATGCACCAAGCCGAGCACCCCGATACACCATACCCTTTCAAGATGGCCATCTTCACATCAGCGTTCCTTCCCCATTCCTTTGACAAT…
>FV7600
ATGAGGTTTCTATGTCTCCACGGCTATGCCTTCAGCGTAGAGGTTCTCCAACAACAGATGGAGCCCATCACTGCTCACCTGCCAAGTGACTGGGAGTACGAATTTCTCGAGGCAGGCATGGAACCCACACAACTGATGCTCCCAAACCTCAAGCAAGTCCCCAAGCCCAACTCCAGCTGGTACAACTTCCCTTACCCCGAAGACGTCGAAGAGGCATATGAGCGCCTAGCTGCCTATGTTGAGTCTGAAGGTCCTTTTGATGGTATCTGGGGCTTCTCACAGGGTGGTTCTATGGCTGCTCTTCTACTTCTCATGCACCAAGCCGAGCACCCCGATACGCCATACCCTTTTAAGATGGCCATCTTCACATCAGCCTTCCTTCCCCACTCCTTTGACAAT…
>JB255
ATGAGGTTTCTTTGTCTCCACGGCTACGCCTTCAGTGTGGAGGTTCTCCAACAACAGATGGAGCCCATCACTGCTCATCTGCCAAGTGACTGGGAGTATGAGTTCCTCGAGGCGGGCATGGAACCCACAGAACTGATGCTCCCAAATCTTAAGCAAGTCCCCAAGCCCAACTACAGCTGGTACAACTTCCCTTACCCCGAAGACGTCGAAGAGGCATATGAGCGTCTTGCCGCCTACGTCGAGTCCGAAGGTCCTTTCGATGGCGTCTGGGGCTTCTCCCAGGGTGGTTCTATGGCTGCACTTCTTCTTCTCATGCACCAAGCCGAGCACCCCGATACACCATACCCTTTCAAGATGGCCATCTTCACATCAGCCTTCCTTCCCCATTCCTTCGACAAT…
>JB553
ATGAGGTTTCTTTGTCTCCACGGCTACGCCTTCAGTGTGGAGGTTCTCCAACAACAGATGGAGCCCATCACTGCTCATCTGCCAAGTGACTGGGAGTATGAGTTCCTCGAGGCGGGCATGGAACCCACAGAACTGATGCTCCCAAATCTTAAGCAAGTCCCCAAGCCCAACTACAGCTGGTACAACTTCCCTTACCCCGAAGACGTCGAAGAGGCATATGAGCGTCTTGCCGCCTACGTCGAGTCCGAAGGTCCTTTCGATGGCGTCTGGGGCTTCTCCCAGGGTGGTTCTATGGCTGCACTTCTTCTTCTCATGCACCAAGCCGAGCACCCCGATACACCATACCCTTTCAAGATGGCCATCTTCACATCAGCCTTCCTTCCCCATTCCTTCGACAAT…
>Race1/2-188
ATGAGGTTTCTTTGTCTCCACGGCTACGCCTTCAGTGTGGAGGTTCTCCAACAACAGATGGAGCCCATCACTGCTCATCTGCCAAGTGACTGGGAATATGAGTTCCTCGAGGCGGGCATGGAACCCACAGAACTGATGCTCCCAAATCTTAAGCAAGTCCCCAAGCCCAACTACAGCTGGTACAACTTCCCCTACCCCGAAGACGTCGAAGAGGCATATGAGCGTCTTGCCGCCTACGTCGAGTCCGAAGGCCCTTTCGATGGCGTCTGGGGCTTCTCCCAGGGTGGTTCTATGGCTGCACTTCTTCTTCTCATGCACCAAGCCGAGCACCCCGATACACCATACCCTTTCAAGATGGCCATCTTCACATCAGCGTTCCTTCCCCATTCCTTCGACAAT…
>Race1/2-22994
ATGAGGTTTCTATGTCTTCACGGCTATGCCTTCAGCGTAGAGGTTCTCCAACAACAGATGGAGCCCATCACTGCTCATCTGCCAAGTGACTGGGAGTACGAATTCCTCGAGGCGGGCATGGAACCCACAGAGCTGATGCTTCCAAACCTCAAGCAAGTCCCCAAGCCCAACTACAGCTGGTACAACTTCCCCTACCCCGAAGACGTCGAGGAGGCATATGAGCGTCTTGCCGCCTACGTCGAGTCTGAAGGTCCCTTCGATGGCGTCTGGGGCTTCTCCCAAGGTGGTTCTATGGCTGCACTTCTTCTTCTTATGCACCAAGCCGAGCACCCCGATACACCATACCCCTTCAAGATGGCCATCTTCACATCAGCCTTCCTTCCCCACTCCTTTGACAAT…
>Race1/2-CAV2013
ATGAGGTTTCTATGTCTTCACGGCTATGCCTTCAGCGTAGAGGTTCTCCAACAACAGATGGAGCCCATCACTGCTCATCTGCCAAGTGACTGGGAGTACGAATTCCTCGAGGCGGGCATGGAACCCACAGAGCTGATGCTTCCAAACCTCAAGCAAGTCCCCAAGCCCAACTACAGCTGGTACAACTTCCCCTACCCCGAAGACGTCGAGGAGGCATATGAGCGTCTTGCCGCCTACGTCGAGTCTGAAGGTCCCTTCGATGGCGTCTGGGGCTTCTCCCAAGGTGGTTCTATGGCTGCACTTCTTCTTCTTATGCACCAAGCCGAGCACCCCGATACACCATACCCCTTCAAGATGGCCATCTTCACATCAGCCTTCCTTCCCCACTCCTTTGACAAT…
>Race1-1983
ATGAGGTTTGTATGTCTTCACGGCTATGCCTTCAGCGTAGAGGTTCTCCAACAACAGATGGAGCCCATCACTGCTCATCTGCCAAGTGACTGGGAGTACGAATTCCTCGAGGCGGGCATGGAACCCACAGAACTGATGCTTCCAAACCTCAAACAAGTCCCCAAGCCCAACTACAGCTGGTACAACTTCCCCTACCCCGAAGACGTTGAGGAGGCATATGAGCGTCTTGCCGCCTACGTCGAGTCTGAAGGTCCCTTCGATGGCGTCTGGGGCTTCTCCCAAGGTGGTTCTATGGCTGCACTTCTTCTTCTTATGCACCAAGCCGAGCACCCCGATACACCATACCCCTTCAAGATGGCCATCTTCACATCAGCCTTCCTTCCCCACTCCTTTGACAAT…
>Race1-24223
ATGAGGTTTCTATGTCTTCACGGCTATGCCTTCAGCGTAGAGGTTCTCCAACAACAGATGGAGCCCATCACTGCTCATCTGCCAAGTGACTGGGAGTACGAATTCCTCGAGGCGGGCATGGAACCCACAGAGCTGATGCTTCCAAACCTCAAGCAAGTCCCCAAGCCCAACTACAGCTGGTACAACTTCCCCTACCCCGAAGACGTCGAGGAGGCATATGAGCGTCTTGCCGCCTACGTCGAGTCTGAAGGTCCCTTCGATGGCGTCTGGGGCTTCTCCCAAGGTGGTTCTATGGCTGCACTTCTTCTTCTTATGCACCAAGCCGAGCACCCCGATACACCATACCCCTTCAAGATGGCCATCTTCACATCAGCCTTCCTTCCCCACTCCTTTGACAAT…
>Race1-623
ATGAGGTTTCTATGTCTTCACGGCTATGCCTTCAGCGTAGAGGTTCTCCAACAACAGATGGAGCCCATCACTGCTCATCTGCCAAGTGACTGGGAGTACGAATTCCTCGAGGCGGGCATGGAACCCACAGAGCTGATGCTTCCAAACCTCAAGCAAGTCCCCAAGCCCAACTACAGCTGGTACAACTTCCCCTACCCCGAAGACGTCGAGGAGGCATATGAGCGTCTTGCCGCCTACGTCGAGTCTGAAGGTCCCTTCGATGGCGTCTGGGGCTTCTCCCAAGGTGGTTCTATGGCTGCACTTCTTCTTCTTATGCACCAAGCCGAGCACCCCGATACACCATACCCCTTCAAGATGGCCATCTTCACATCAGCCTTCCTTCCCCACTCCTTTGACAAT…
>Race1-871
ATGAGGTTTCTTTGTCTCCACGGCTACGCCTTCAGTGTGGAGGTTCTCCAACAACAGATGGAGCCCATCACTGCTCATCTGCCAAGTGACTGGGAGTATGAGTTCCTCGAGGCGGGCATGGAACCCACAGAACTGATGCTCCCAAATCTTAAGCAAGTCCCCAAGCCCAACTACAGCTGGTACAACTTCCCTTACCCCGAAGACGTCGAAGAGGCATATGAGCGTCTTGCCGCCTACGTCGAGTCCGAAGGTCCTTTCGATGGCGTCTGGGGCTTCTCCCAGGGTGGTTCTATGGCTGCACTTCTTCTTCTCATGCACCAAGCCGAGCACCCCGATACACCATACCCTTTCAAGATGGCCATCTTCACATCAGCCTTCCTTCCCCATTCCTTCGACAAT…
>Race1-939
ATGAGGTTTCTATGTCTTCACGGCTATGCCTTCAGCGTAGAGGTTCTCCAACAACAGATGGAGCCCATCACTGCTCATCTGCCAAGTGACTGGGAGTACGAATTCCTCGAGGCGGGCATGGAACCCACAGAACTGATGCTTCCAAACCTCAAACAAGTCCCCAAGCCCAACTACAGCTGGTACAACTTCCCCTACCCCGAAGACGTTGAGGAGGCATATGAGCGTCTTGCCGCCTACGTCGAGTCTGAAGGTCCCTTCGATGGCGTCTGGGGCTTCTCCCAAGGTGGTTCTATGGCTGCACTTCTTCTTCTTATGCACCAAGCCGAGCACCCCGATACACCATACCCCTTCAAGATGGCCATCTTCACATCAGCCTTCCTTCCCCACTCCTTTGACAAT…
>Race1-967
ATGAGGTTTCTTTGTCTCCACGGCTACGCCTTCAGTGTGGAGGTTCTCCAACAACAGATGGAGCCCATCACTGCTCATCTGCCAAGTGACTGGGAATATGAGTTCCTCGAGGCGGGCATGGAACCCACAGAACTGATGCTCCCAAATCTTAAGCAAGTCCCCAAGCCCAACTACAGCTGGTACAACTTCCCCTACCCCGAAGACGTCGAAGAGGCATATGAGCGTCTTGCCGCCTACGTCGAGTCCGAAGGCCCTTTCGATGGCGTCTGGGGCTTCTCCCAGGGTGGTTCTATGGCTGCACTTCTTCTTCTCATGCACCAAGCCGAGCACCCCGATACACCATACCCTTTCAAGATGGCCATCTTCACATCAGCGTTCCTTCCCCATTCCTTCGACAAT…
>Race1-GD01
ATGAGGTTTCTTTGTCTCCACGGCTACGCCTTCAGTGTGGAGGTTCTCCAACAACAGATGGAGCCCATCACTGCTCATCTGCCAAGTGACTGGGAGTATGAGTTCCTCGAGGCGGGCATGGAACCCACAGAACTGATGCTCCCAAATCTTAAGCAAGTCCCCAAGCCCAACTACAGCTGGTACAACTTCCCTTACCCCGAAGACGTCGAAGAGGCATATGAGCGTCTTGCCGCCTACGTCGAGTCCGAAGGTCCTTTCGATGGCGTCTGGGGCTTCTCCCAGGGTGGTTCTATGGCTGCACTTCTTCTTCTCATGCACCAAGCCGAGCACCCCGATACACCATACCCTTTCAAGATGGCCATCTTCACATCAGCCTTCCTTCCCCATTCCTTCGACAAT…
>Race1-HN05
ATGAGGTTTCTATGTCTTCACGGCTATGCCTTCAGCGTAGAGGTTCTCCAACAACAGATGGAGCCCATCACTGCTCATCTGCCAAGTGACTGGGAGTACGAATTCCTCGAGGCGGGCATGGAACCCACAGAACTGATGCTTCCAAACCTCAAACAAGTCCCCAAGCCCAACTACAGCTGGTACAACTTCCCCTACCCCGAAGACGTTGAGGAGGCATATGAGCGTCTTGCCGCCTACGTCGAGTCTGAAGGTCCCTTCGATGGCGTCTGGGGCTTCTCCCAAGGTGGTTCTATGGCTGCACTTCTTCTTCTTATGCACCAAGCCGAGCACCCCGATACACCATACCCCTTCAAGATGGCCATCTTCACATCAGCCTTCCTTCCCCACTCCTTTGACAAT…
>Race1-Mal6
ATGAGGTTTCTTTGTCTCCACGGCTACGCCTTCAGTGTGGAGGTTCTCCAACAACAGATGGAGCCCATCACTGCTCATCTGCCAAGTGACTGGGAGTATGAGTTCCTCGAGGCGGGCATGGAACCCACAGAACTGATGCTCCCAAATCTTAAGCAAGTCCCCAAGCCCAACTACAGCTGGTACAACTTCCCTTACCCCGAAGACGTCGAAGAGGCATATGAGCGTCTTGCCGCCTACGTCGAGTCCGAAGGTCCTTTCGATGGCGTCTGGGGCTTCTCCCAGGGTGGTTCTATGGCTGCACTTCTTCTTCTCATGCACCAAGCCGAGCACCCCGATACACCATACCCTTTCAAGATGGCCATCTTCACATCAGCCTTCCTTCCCCATTCCTTCGACAAT…
>Race1-MW2
ATGAGGTTTCTTTGTCTCCACGGCTACGCCTTCAGTGTGGAGGTTCTCCAACAACAGATGGAGCCCATCACTGCTCATCTGCCAAGTGACTGGGAGTATGAATTCCTCGAGGCGGGCATGGAACCCACAGAACTGATGCTCCCAAATCTTAAGCAAGTCCCCAAGCCCAACTACAGCTGGTACAACTTCCCCTACCCCGAAGACGTTGAAGAGGCATATGAGCGTCTTGCCGCCTACGTCGATTCCGAAGGTCCTTTCGATGGCGTCTGGGGCTTCTCCCAGGGTGGTTCTATGGCTGCACTTCTTCTTCTCATGCACCAAGCCGAGCACCCCGATACACCATACCCTTTCAAGATGGCCATCTTCACATCAGCCTTCCTTCCCCATTCCTTTGACAAT…
>Race1-MW40
ATGAGGTTTCTTTGTCTCCACGGCTACGCCTTCAGTGTGGAGGTTCTCCAACAACAGATGGAGCCCATCACTGCTCATCTGCCAAGTGACTGGGAGTATGAATTCCTCGAGGCGGGCATGGAACCCACAGAACTGATGCTCCCAAATCTTAAGCAAGTCCCCAAGCCCAACTACAGCTGGTACAACTTCCCCTACCCCGAAGACGTTGAAGAGGCATATGAGCGTCTTGCCGCCTACGTCGATTCCGAAGGTCCTTTCGATGGCGTCTGGGGCTTCTCCCAGGGTGGTTCTATGGCTGCACTTCTTCTTCTCATGCACCAAGCCGAGCACCCCGATACACCATACCCTTTCAAGATGGCCATCTTCACATCAGCCTTCCTTCCCCATTCCTTTGACAAT…
>STR4-105
ATGAGGTTTCTTTGTCTCCACGGCTATGCTTTCAGCGTAGAGGTTCTCCAACAACAGATGGAGCCCATCACCGCTCATCTGCCAAGTGACTGGGAGTACGAATTCCTCGAGGCGGGCATGGAACCCACAGAACTGATGCTCCCAAACCTCAAGCAAGTCCCCAAGCCCAACTACAGCTGGTACAACTTCCCCTACCCCGAAGACGTCGAAGAGGCATATGAGCGTCTTGCCGCCTACGTTGAGTCTGAAGGTCCTTTCGATGGTGTCTGGGGCTTCTCGCAGGGTGGTTCCATGGCTGCCCTTCTTCTCCTCATGCACCAAGCCGAGCACCCCGATACACCATACCCTTTCAAGATGGCCATCTTCACATCAGCCTTCCTTCCCCACTCCTTCGACAAT…
>STR4-1089
ATGAGGTTTCTTTGTCTCCACGGCTATGCTTTCAGCGTAGAGGTTCTCCAACAACAGATGGAGCCCATCACCGCTCATCTGCCAAGTGACTGGGAGTACGAATTCCTCGAGGCGGGCATGGAACCCACAGAACTGATGCTCCCAAACCTCAAGCAAGTCCCCAAGCCCAACTACAGCTGGTACAACTTCCCCTACCCCGAAGACGTCGAAGAGGCATATGAGCGTCTTGCCGCCTACGTTGAGTCTGAAGGTCCTTTCGATGGTGTCTGGGGCTTCTCGCAGGGTGGTTCCATGGCTGCCCTTCTTCTCCTCATGCACCAAGCCGAGCACCCCGATACACCATACCCTTTCAAGATGGCCATCTTCACATCAGCCTTCCTTCCCCACTCCTTCGACAAT…
>STR4-187
ATGAGGTTTCTTTGTCTCCACGGCTATGCTTTCAGCGTAGAGGTTCTCCAACAACAGATGGAGCCCATCACCGCTCATCTGCCAAGTGACTGGGAGTACGAATTCCTCGAGGCGGGCATGGAACCCACAGAACTGATGCTCCCAAACCTCAAGCAAGTCCCCAAGCCCAACTACAGCTGGTACAACTTCCCCTACCCCGAAGACGTCGAAGAGGCATATGAGCGTCTTGCCGCCTACGTTGAGTCTGAAGGTCCTTTCGATGGTGTCTGGGGCTTCTCGCAGGGTGGTTCCATGGCTGCCCTTCTTCTCCTCATGCACCAAGCCGAGCACCCCGATACACCATACCCTTTCAAGATGGCCATCTTCACATCAGCCTTCCTTCCCCACTCCTTCGACAAT…
>STR4-195
ATGAGGTTTCTTTGTCTCCACGGCTATGCTTTCAGCGTAGAGGTTCTCCAACAACAGATGGAGCCCATCACCGCTCATCTGCCAAGTGACTGGGAGTACGAATTCCTCGAGGCGGGCATGGAACCCACAGAACTGATGCTCCCAAACCTCAAGCAAGTCCCCAAGCCCAACTACAGCTGGTACAACTTCCCCTACCCCGAAGACGTCGAAGAGGCATATGAGCGTCTTGCCGCCTACGTTGAGTCTGAAGGTCCCTTCGATGGTGTCTGGGGCTTCTCGCAGGGTGGTTCCATGGCTGCCCTTCTTCTCCTCATGCACCAAGCCGAGCACCCCGATACGCCATACCCTTTCAAGATGGCCATCTTCACATCAGCCTTCCTTCCCCACTCCTTCGACAAT…
>STR4-612
ATGAGGTTTCTTTGTCTCCACGGCTATGCTTTCAGCGTAGAGGTTCTCCAACAACAGATGGAGCCCATCACCGCTCATCTGCCAAGTGACTGGGAGTACGAATTCCTCGAGGCGGGCATGGAACCCACAGAACTGATGCTCCCAAACCTCAAGCAAGTCCCCAAGCCCAACTACAGCTGGTACAACTTCCCCTACCCCGAAGACGTCGAAGAGGCATATGAGCGTCTTGCCGCCTACGTTGAGTCTGAAGGTCCTTTCGATGGTGTCTGGGGCTTCTCGCAGGGTGGTTCCATGGCTGCCCTTCTTCTCCTCATGCACCAAGCCGAGCACCCCGATACACCATACCCTTTCAAGATGGCCATCTTCACATCAGCCTTCCTTCCCCACTCCTTCGACAAT…
>STR4-618
ATGAGGTTTCTTTGTCTCCACGGCTATGCTTTCAGCGTAGAGGTTCTCCAACAACAGATGGAGCCCATCACCGCTCATCTGCCAAGTGACTGGGAGTACGAATTCCTCGAGGCGGGCATGGAACCCACAGAACTGATGCTCCCAAACCTCAAGCAAGTCCCCAAGCCCAACTACAGCTGGTACAACTTCCCCTACCCCGAAGACGTCGAAGAGGCATATGAGCGTCTTGCCGCCTACGTTGAGTCTGAAGGTCCCTTCGATGGTGTCTGGGGCTTCTCGCAGGGTGGTTCCATGGCTGCCCTTCTTCTCCTCATGCACCAAGCCGAGCACCCCGATACGCCATACCCTTTCAAGATGGCCATCTTCACATCAGCCTTCCTTCCCCACTCCTTCGACAAT…
>STR4-980
ATGAGGTTTCTTTGTCTCCACGGCTATGCTTTCAGCGTAGAGGTTCTCCAACAACAGATGGAGCCCATCACCGCTCATCTGCCAAGTGACTGGGAGTACGAATTCCTCGAGGCGGGCATGGAACCCACAGAACTGATGCTCCCAAACCTCAAGCAAGTCCCCAAGCCCAACTACAGCTGGTACAACTTCCCCTACCCCGAAGACGTCGAAGAGGCATATGAGCGTCTTGCCGCCTACGTTGAGTCTGAAGGTCCTTTCGATGGTGTCTGGGGCTTCTCGCAGGGTGGTTCCATGGCTGCCCTTCTTCTCCTCATGCACCAAGCCGAGCACCCCGATACACCATACCCTTTCAAGATGGCCATCTTCACATCAGCCTTCCTTCCCCACTCCTTCGACAAT…
>STR4-GD26
ATGAGGTTTCTTTGTCTCCACGGCTATGCTTTCAGCGTAGAGGTTCTCCAACAACAGATGGAGCCCATCACCGCTCATCTGCCAAGTGACTGGGAGTACGAATTCCTCGAGGCGGGCATGGAACCCACAGAACTGATGCTCCCAAACCTCAAGCAAGTCCCCAAGCCCAACTACAGCTGGTACAACTTCCCCTACCCCGAAGACGTCGAAGAGGCATATGAGCGTCTTGCCGCCTACGTTGAGTCTGAAGGTCCTTTCGATGGTGTCTGGGGCTTCTCGCAGGGTGGTTCCATGGCTGCCCTTCTTCTCCTCATGCACCAAGCCGAGCACCCCGATACACCATACCCTTTCAAGATGGCCATCTTCACATCAGCCTTCCTTCCCCACTCCTTCGACAAT…
>STR4-II12
ATGAGGTTTCTTTGTCTCCACGGCTATGCTTTCAGCGTAGAGGTTCTCCAACAACAGATGGAGCCCATCACCGCTCATCTGCCAAGTGACTGGGAGTACGAATTCCTCGAGGCGGGCATGGAACCCACAGAACTGATGCTCCCAAACCTCAAGCAAGTCCCCAAGCCCAACTACAGCTGGTACAACTTCCCCTACCCCGAAGACGTCGAAGAGGCATATGAGCGTCTTGCCGCCTACGTTGAGTCTGAAGGTCCTTTCGATGGTGTCTGGGGCTTCTCGCAGGGTGGTTCCATGGCTGCCCTTCTTCTCCTCATGCACCAAGCCGAGCACCCCGATACACCATACCCTTTCAAGATGGCCATCTTCACATCAGCCTTCCTTCCCCACTCCTTCGACAAT…
>STR4-M3
ATGAGGTTTCTTTGTCTCCACGGCTATGCTTTCAGCGTAGAGGTTCTCCAACAACAGATGGAGCCCATCACCGCTCATCTGCCAAGTGACTGGGAGTACGAATTCCTCGAGGCGGGCATGGAACCCACAGAACTGATGCTCCCAAACCTCAAGCAAGTCCCCAAGCCCAACTACAGCTGGTACAACTTCCCCTACCCCGAAGACGTCGAAGAGGCATATGAGCGTCTTGCCGCCTACGTTGAGTCTGAAGGTCCTTTCGATGGTGTCTGGGGCTTCTCGCAGGGTGGTTCCATGGCTGCCCTTCTTCTCCTCATGCACCAAGCCGAGCACCCCGATACACCATACCCTTTCAAGATGGCCATCTTCACATCAGCCTTCCTTCCCCACTCCTTCGACAAT…
>STR4-Pacovan
ATGAGGTTTCTTTGTCTCCACGGCTATGCTTTCAGCGTAGAGGTTCTCCAACAACAGATGGAGCCCATCACCGCTCATCTGCCAAGTGACTGGGAGTACGAATTCCTCGAGGCGGGCATGGAACCCACAGAACTGATGCTCCCAAACCTCAAGCAAGTCCCCAAGCCCAACTACAGCTGGTACAACTTCCCCTACCCCGAAGACGTCGAAGAGGCATATGAGCGTCTTGCCGCCTACGTTGAGTCTGAAGGTCCTTTCGATGGTGTCTGGGGCTTCTCGCAGGGTGGTTCCATGGCTGCCCTTCTTCTCCTCATGCACCAAGCCGAGCACCCCGATACACCATACCCTTTCAAGATGGCCATCTTCACATCAGCCTTCCTTCCCCACTCCTTCGACAAT…
>STR4-SH3142
ATGAGGTTTCTTTGTCTCCACGGCTATGCTTTCAGCGTAGAGGTTCTCCAACAACAGATGGAGCCCATCACCGCTCATCTGCCAAGTGACTGGGAGTACGAATTCCTCGAGGCGGGCATGGAACCCACAGAACTGATGCTCCCAAACCTCAAGCAAGTCCCCAAGCCCAACTACAGCTGGTACAACTTCCCCTACCCCGAAGACGTCGAAGAGGCATATGAGCGTCTTGCCGCCTACGTTGAGTCTGAAGGTCCTTTCGATGGTGTCTGGGGCTTCTCGCAGGGTGGTTCCATGGCTGCCCTTCTTCTCCTCATGCACCAAGCCGAGCACCCCGATACACCATACCCTTTCAAGATGGCCATCTTCACATCAGCCTTCCTTCCCCACTCCTTCGACAAT…
>TR4-CAV2318
ATGAGGTTTCTTTGTCTCCACGGCTATGCTTTCAGCGTAGAGGTTCTCCAACAACAGATGGAGCCCATCACCGCTCATCTGCCAAGTGACTGGGAGTACGAATTCCTCGAGGCGGGCATGGAACCCACAGAACTGATGCTCCCAAACCTCAAGCAAGTCCCCAAGCCCAACTACAGCTGGTACAACTTCCCCTACCCCGAAGACGTCGAAGAGGCATATGAGCGTCTTGCCGCCTACGTTGAGTCTGAAGGTCCCTTCGATGGTGTCTGGGGCTTCTCGCAGGGTGGTTCCATGGCTGCCCTTCTTCTCCTCATGCACCAAGCCGAGCACCCCGATACACCATACCCTTTCAAGATGGCCATCTTCACATCAGCCTTCCTTCCCCACTCCTTCGACAAT…
>TR4-CAV300
ATGAGGTTTCTTTGTCTCCACGGCTATGCTTTCAGCGTAGAGGTTCTCCAACAACAGATGGAGCCCATCACCGCTCATCTGCCAAGTGACTGGGAGTACGAATTCCTCGAGGCGGGCATGGAACCCACAGAACTGATGCTCCCAAACCTCAAGCAAGTCCCCAAGCCCAACTACAGCTGGTACAACTTCCCCTACCCCGAAGACGTCGAAGAGGCATATGAGCGTCTTGCCGCCTACGTTGAGTCTGAAGGTCCCTTCGATGGTGTCTGGGGCTTCTCGCAGGGTGGTTCCATGGCTGCCCTTCTTCTCCTCATGCACCAAGCCGAGCACCCCGATACGCCATACCCTTTCAAGATGGCCATCTTCACATCAGCCTTCCTTCCCCACTCCTTCGACAAT…
>TR4-HN17
ATGAGGTTTCTTTGTCTCCACGGCTATGCTTTCAGCGTAGAGGTTCTCCAACAACAGATGGAGCCCATCACCGCTCATCTGCCAAGTGACTGGGAGTACGAATTCCTCGAGGCGGGCATGGAACCCACAGAACTGATGCTCCCAAACCTCAAGCAAGTCCCCAAGCCCAACTACAGCTGGTACAACTTCCCCTACCCCGAAGACGTCGAAGAGGCATATGAGCGTCTTGCCGCCTACGTTGAGTCTGAAGGTCCCTTCGATGGTGTCTGGGGCTTCTCGCAGGGTGGTTCCATGGCTGCCCTTCTTCTCCTCATGCACCAAGCCGAGCACCCCGATACGCCATACCCTTTCAAGATGGCCATCTTCACATCAGCCTTCCTTCCCCACTCCTTCGACAAT…
>TR4-II5
ATGAGGTTTCTTTGTCTCCACGGCTATGCTTTCAGCGTAGAGGTTCTCCAACAACAGATGGAGCCCATCACCGCTCATCTGCCAAGTGACTGGGAGTACGAATTCCTCGAGGCGGGCATGGAACCCACAGAACTGATGCTCCCAAACCTCAAGCAAGTCCCCAAGCCCAACTACAGCTGGTACAACTTCCCCTACCCCGAAGACGTCGAAGAGGCATATGAGCGTCTTGCCGCCTACGTTGAGTCTGAAGGTCCCTTCGATGGTGTCTGGGGCTTCTCGCAGGGTGGTTCCATGGCTGCCCTTCTTCTCCTCATGCACCAAGCCGAGCACCCCGATACGCCATACCCTTTCAAGATGGCCATCTTCACATCAGCCTTCCTTCCCCACTCCTTCGACAAT…
>TR4-Mal2a
ATGAGGTTTCTTTGTCTCCACGGCTATGCTTTCAGCGTAGAGGTTCTCCAACAACAGATGGAGCCCATCACCGCTCATCTGCCAAGTGACTGGGAGTACGAATTCCTCGAGGCGGGCATGGAACCCACAGAACTGATGCTCCCAAACCTCAAGCAAGTCCCCAAGCCCAACTACAGCTGGTACAACTTCCCCTACCCCGAAGACGTCGAAGAGGCATATGAGCGTCTTGCCGCCTACGTTGAGTCTGAAGGTCCCTTCGATGGTGTCTGGGGCTTCTCGCAGGGTGGTTCCATGGCTGCCCTTCTTCTCCTCATGCACCAAGCCGAGCACCCCGATACGCCATACCCTTTCAAGATGGCCATCTTCACATCAGCCTTCCTTCCCCACTCCTTCGACAAT…
>TR4-STSUM5
ATGAGGTTTCTTTGTCTCCACGGCTATGCTTTCAGCGTAGAGGTTCTCCAACAACAGATGGAGCCCATCACCGCTCATCTGCCAAGTGACTGGGAGTACGAATTCCTCGAGGCGGGCATGGAACCCACAGAACTGATGCTCCCAAACCTCAAGCAAGTCCCCAAGCCCAACTACAGCTGGTACAACTTCCCCTACCCCGAAGACGTCGAAGAGGCATATGAGCGTCTTGCCGCCTACGTTGAGTCTGAAGGTCCCTTCGATGGTGTCTGGGGCTTCTCGCAGGGTGGTTCCATGGCTGCCCTTCTTCTCCTCATGCACCAAGCCGAGCACCCCGATACGCCATACCCTTTCAAGATGGCCATCTTCACATCAGCCTTCCTTCCCCACTCCTTCGACAAT…

## Sheet: FUB6
>FO25433
ATGGGCGGTGAAGTCTCAAACAAGACCTGGGTCTTCAAGCAGTCGCCCTCAGGCCTACCAGAGCCCGGCGTCCATACCGCTTTCGAGGACCGACCCTTGAGCCTAGTCGCACCACCCGGCGGTCTGGTCATCAAGCTCCTCACAGCTGGTCTCGATCCTCATCAGAGAGATCGCATGCGAGGAGCTGGCAACGTTGACTACGTACCTGGCTATGAAGTCAACGAGCCCATCACCAACTTCTCGATTGCAAAGGTCATCCGCTCAGACAATGCGGCCTTTGAAGAGGGGAGCCTGATCGCTGGTAGTCTTCCTATCGCTGAGTATGGCATCATTCCTAAAGAGCTCATTGACGCGAGAGCAATGGCGTCACCGCTTGTTTGGAAGGTCTCCAACGACTAC…
>FO26406
ATGGGCGGTGAAGTCTCAAACAAGACCTGGGTCTTCAAGCAGTCGCCCTCAGGCCTACCAGAGCCCGGCGTCCATACCGCTTTCGAGGACCGACCCTTGAGCCTAGTCGCACCACCCGGCGGTCTGGTCATCAAGCTCCTCACAGCTGGTCTCGATCCTCATCAGAGAGATCGCATGCGAGGAGCTGGCAACGTTGACTACGTACCTGGCTATGAAGTCAACGAGCCCATCACCAACTTCTCAATTGCAAAGGTCATCCGCTCAGACAATGCAGCCTTTGAAGAGGGGAGCCTGATTGCTGGTAGTCTTCCTATCGCTGAGTATGGCATCATTCCTAAAGAGTTCATTGACGCGAGAGCAATGGCGTCACCGCTTGTTTGGAAGGTCTCCAACGACTAC…
>FO4287
ATGGGCGGTGAAGTCTCAAACAAGACCTGGGTCTTCAAGCAGTCGCCCTCAGGCCTACCAGAGCCTGGCGTCCATACCGCTTTCGAGGACCGACCCTTGAGCCTAGTCGCACCACCCGGCGGTCTGGTCATCAATCTCCTCACAGCTGGTCTCGATCCTCATCAGAGAGATCGCATGCGAGGAGCTGGCAACGTTGACTACGTACCTGGCTATGAAGTCAACGAGCCCATCACCAACTTCTCGATTGCAAAGGTCATCCGCTCAGACAATGCCGCCTTTGAAGAGGGGAGCCTGATCGCTGGTAGTCTTCCTATCGCTGAGTATGGCATCATTCCTAAAGAGCTCATTGACGCGAGAGCAATGGCGTCACCGCTTGTTTGGAAGGTCTCCAACGACTAC…
>FO47
ATGGGCGGTGAAGTCTCAAACAAGACCTGGGTCTTCAAGCAGTCGCCCTCAGGCCTACCAGAGCCCGGCGTCCATACCGCTTTCGAGGACCGACCCTTGAGCCTAGTCGCACCACCCGGCGGTCTGGTCATCAAGCTCCTCACAGCTGGTCTCGATCCTCATCAGAGAGATCGCATGCGAGGAGCTGGCAACGTTGACTACGTACCTGGCTATGAAGTCAACGAGCCCATCACCAACTTCTCAATTGCAAAGGTCATCCGCTCAGACAATGCAGCCTTTGAAGAGGGGAGCCTGATCGCTGGTAGTCTTCCTATCGCTGAGTATGGCATTATTCCTAAAGAGCTCATTGACGCGAGAGCAATGGCGTCACCGCTTGTTTGGAAGGTCTCCAACGACTAC…
>FV7600
ATGGGCGGCGAAGTCTCAAACAAGACCTGGGTCTTTAAAAAGTCCCCCTCAAGCCTACCAGAGCCAGGCGTCCACACCGCTTTCGAGGATCGACCCTTGAGCCTAGTCGCACCGCCCGGCGGTCTCGTCATCAAGCTCCTCACAGCTGGTCTCGATCCCCATCAGAGAGATCGCATGCGAGGAGCTGGTAACGTTGACTACGTGCCTGGCTATGAACTCGACGAGCCCATCACCAACTTCTCTATCGCCAAAGTCATCCGCTCAGACAATGATGCTTTTGAGGAGGGAAGCTTAATCGCTGGTAGTCTTCCTATTGCCGAATACGGTATTATCCCGAAAGAGCTCATTGATGCTAGAGCGATGGCGTCGCCGCTTGTTTGGAAGGTCTCAAACAATTAC…
>JB255
ATGGGCGGTGAAGTCTCAAACAAGACCTGGGTCTTCAAGCAGTCGCCCTCAGGCCTACCAGAGCCCGGCGTCCATACCGCTTTCGAGGACCGACCCTTGAGCCTAGTCGCACCACCCGGCGGTCTGGTCATCAAGCTCCTCACAGCTGGTCTCGATCCTCATCAGAGAGATCGCATGCGAGGAGCTGGCAACGTTGACTATGTACCTGGCTATGAAGTCAACGAGCCCATCACCAACTTCTCAATTGCAAAGGTCATCCGCTCAGACAATGCGGCCTTTGAAGAGGGGAGCCTGATCGCTGGTAGTCTTCCTATCGCTGAGTATGGCATCATTCCTAAAGAGCTCATTGACGCGAGAGCAATGGCGTCGCCGCTTGTTTGGAAGGTCTCCAACGACTAC…
>JB553
ATGGGCGGTGAAGTCTCAAACAAGACCTGGGTCTTCAAGCAGTCGCCCTCAGGCCTACCAGAGCCCGGCGTCCATACCGCTTTCGAGGACCGACCCTTGAGCCTAGTCGCACCACCCGGCGGTCTGGTCATCAAGCTCCTCACAGCTGGTCTCGATCCTCATCAGAGAGATCGCATGCGAGGAGCTGGCAACGTTGACTATGTACCTGGCTATGAAGTCAACGAGCCCATCACCAACTTCTCAATTGCAAAGGTCATCCGCTCAGACAATGCGGCCTTTGAAGAGGGGAGCCTGATCGCTGGTAGTCTTCCTATCGCTGAGTATGGCATCATTCCTAAAGAGCTCATTGACGCGAGAGCAATGGCGTCGCCGCTTGTTTGGAAGGTCTCCAACGACTAC…
>Race1/2-188
ATGGGCGGTGAAGTCTCAAACAAGACCTGGGTCTTCAAAAAGTCACCCTCAGGCCTACCAGAGCCCGGCGTCCATACCGCTTTCGAGGACCGACCCTTGAGCCTGGTCGCACCACCCGGCGGTCTGGTCATCAAGCTCCTCACAGCTGGTCTCGATCCCCATCAGAGAGACCGCATGCGAGGAGCTGGAAACGTTGACTACGTTCCTGGCTATGAAGTCAACGAGCCCATCACCAACTTCTCGATTGCGAAGGTCATCCGCTCAGACAATGAGGCTTTTGAGCAAGGCAGCTTAATCGCTGGTAGTCTTCCTATCGCTGAGTATGGCATCATTCCTAAAGAGCTCATTGACGCGAGAGCTATGGCGTCACCGCTTGTTTGGAAGGTCTCCAACGACTAC…
>Race1/2-22994
ATGGGCGGTGAAGTCTCAAACAAGACCTGGGTCTTCAAAAAGTCACCCTCAGGCCTACCAGAGCCCGGCGTCCATACCGTTTTCGAGGACCGACCCTTGAGCCTGGTCGCACCACCCGGCGGTCTGGTCATCAAGCTCCTCACAGCTGGTCTCGATCCCCATCAGAGAGACCGCATGCGAGGAGCTGGAAACGTTGACTACGTTCCTGGCTATGAAGTCAACGAGCCCATCACCAACTTCTCGATTGCGAAGGTCATCCGCTCAGACAATGAGGCTTTTGAGCAAGGCAGCTTAATCGCTGGTAGTCTTCCTATCGCTGAGTATGGCATCATTCCTAAAGAGCTCATTGACGCAAGAGCTATGGCGTCACCGCTTGTTTGGAAGGTCTCCAACGACTAC…
>Race1/2-CAV2013
ATGGGCGGTGAAGTCTCAAACAAGACCTGGGTCTTCAAAAAGTCACCCTCAGGCCTACCAGAGCCCGGCGTCCATACCGTTTTCGAGGACCGACCCTTGAGCCTGGTCGCACCACCCGGCGGTCTGGTCATCAAGCTCCTCACAGCTGGTCTCGATCCCCATCAGAGAGACCGCATGCGAGGAGCTGGAAACGTTGACTACGTTCCTGGCTATGAAGTCAACGAGCCCATCACCAACTTCTCGATTGCGAAGGTCATCCGCTCAGACAATGAGGCTTTTGAGCAAGGCAGCTTAATCGCTGGTAGTCTTCCTATCGCTGAGTATGGCATCATTCCTAAAGAGCTCATTGACGCAAGAGCTATGGCGTCACCGCTTGTTTGGAAGGTCTCCAACGACTAC…
>Race1-1983
ATGGGCGGTGAAGTCTCAAACAAGACCTGGGTCTTCAAAAAGTCACCCTCAGGCCTACCAGAGCCCGGCGTCCATACCGCTTTCGAGGACCGACCCTTGAGCCTGGTCGCACCACCCGGCGGTCTGGTCATCAAGCTCCTCACAGCTGGTCTCGATCCCCATCAGAGAGACCGCATGCGAGGAGCTGGAAACGTTGACTACGTTCCTGGCTATGAAGTCAACGAGCCCATCACCAACTTCTCGATTGCGAAGGTCATCCGCTCAGACAATGAGGCTTTTGAGCAAGGCAGCTTAATCGCTGGTAGTCTTCCTATCGCTGAGTATGGCATCATTCCTAAAGAGCTCATTGACGCGAGAGCTATGGCGTCACCGCTTGTTTGGAAGGTCTCCAACGACTAC…
>Race1-24223
ATGGGCGGTGAAGTCTCAAACAAGACCTGGGTCTTCAAAAAGTCACCCTCAGGCCTACCAGAGCCCGGCGTCCATACCGTTTTCGAGGACCGACCCTTGAGCCTGGTCGCACCACCCGGCGGTCTGGTCATCAAGCTCCTCACAGCTGGTCTCGATCCCCATCAGAGAGACCGCATGCGAGGAGCTGGAAACGTTGACTACGTTCCTGGCTATGAAGTCAACGAGCCCATCACCAACTTCTCGATTGCGAAGGTCATCCGCTCAGACAATGAGGCTTTTGAGCAAGGCAGCTTAATCGCTGGTAGTCTTCCTATCGCTGAGTATGGCATCATTCCTAAAGAGCTCATTGACGCAAGAGCTATGGCGTCACCGCTTGTTTGGAAGGTCTCCAACGACTAC…
>Race1-623
ATGGGCGGTGAAGTCTCAAACAAGACCTGGGTCTTCAAAAAGTCACCCTCAGGCCTACCAGAGCCCGGCGTCCATACCGTTTTCGAGGACCGACCCTTGAGCCTGGTCGCACCACCCGGCGGTCTGGTCATCAAGCTCCTCACAGCTGGTCTCGATCCCCATCAGAGAGACCGCATGCGAGGAGCTGGAAACGTTGACTACGTTCCTGGCTATGAAGTCAACGAGCCCATCACCAACTTCTCGATTGCGAAGGTCATCCGCTCAGACAATGAGGCTTTTGAGCAAGGCAGCTTAATCGCTGGTAGTCTTCCTATCGCTGAGTATGGCATCATTCCTAAAGAGCTCATTGACGCAAGAGCTATGGCGTCACCGCTTGTTTGGAAGGTCTCCAACGACTAC…
>Race1-871
ATGGGCGGTGAAGTCTCAAACAAGACCTGGGTCTTCAAAAAGTCACCCTCAGGCCTACCAGAGCCCGGCGTCCATACCGCTTTCGAGGACCGACCCTTGAGCCTGGTCGCACCACCCGGCGGTCTGGTCATCAAGCTCCTCACAGCTGGTCTCGATCCCCATCAGAGAGACCGCATGCGAGGAGCTGGAAACGTTGACTACGTTCCTGGCTATGAAGTCAACGAGCCCATCACCAACTTCTCGATTGCGAAGGTCATCCGCTCAGACAATGAGGCTTTTGAGCAAGGCAGCTTAATCGCTGGTAGTCTTCCTATCGCTGAGTATGGCATCATTCCTAAAGAGCTCATTGACGCGAGAGCTATGGCGTCACCGCTTGTTTGGAAGGTCTCCAACGACTAC…
>Race1-939
ATGGGCGGTGAAGTCTCAAACAAGACCTGGGTCTTCAAAAAGTCACCCTCAGGCCTACCAGAGCCCGGCGTCCATACCGCTTTCGAGGACCGACCCTTGAGCCTGGTCGCACCACCCGGCGGTCTGGTCATCAAGCTCCTCACAGCTGGTCTCGATCCCCATCAGAGAGACCGCATGCGAGGAGCTGGAAACGTTGACTACGTTCCTGGCTATGAAGTCAACGAGCCCATCACCAACTTCTCGATTGCGAAGGTCATCCGCTCAGACAATGAGGCTTTTGAGCAAGGCAGCTTAATCGCTGGTAGTCTTCCTATCGCTGAGTATGGCATCATTCCTAAAGAGCTCATTGACGCGAGAGCTATGGCGTCACCGCTTGTTTGGAAGGTCTCCAACGACTAC…
>Race1-967
ATGGGCGGTGAAGTCTCAAACAAGACCTGGGTCTTCAAAAAGTCACCCTCAGGCCTACCAGAGCCCGGCGTCCATACCGCTTTCGAGGACCGACCCTTGAGCCTGGTCGCACCACCCGGCGGTCTGGTCATCAAGCTCCTCACAGCTGGTCTCGATCCCCATCAGAGAGACCGCATGCGAGGAGCTGGAAACGTTGACTACGTTCCTGGCTATGAAGTCAACGAGCCCATCACCAACTTCTCGATTGCGAAGGTCATCCGCTCAGACAATGAGGCTTTTGAGCAAGGCAGCTTAATCGCTGGTAGTCTTCCTATCGCTGAGTATGGCATCATTCCTAAAGAGCTCATTGACGCGAGAGCTATGGCGTCACCGCTTGTTTGGAAGGTCTCCAACGACTAC…
>Race1-GD01
ATGGGCGGTGAAGTCTCAAACAAGACCTGGGTCTTCAAGCAGTCGCCTTCAGGCCTACCAGAGCCCGGCGTCCATACCGCTTTCGAGGACCGACCCTTGAGCCTAGTCGCACCACCCGGCGGTCTGGTCATCAAGCTCCTCACAGCTGGTCTCGATCCTCATCAGAGAGATCGCATGCGAGGAGCTGGCAACGTTGACTACGTACCTGGCTATGAAGTCAACGAGCCCATCACCAACTTTTCGATTGCAAAGGTCATCCGCTCAGACAATGCCGCCTTTGAAGAGGGGAGCCTGATCGCTGGTAGTCTTCCTATCGCTGAGTATGGCATCATTCCTAAAGAGCTCATTGACGCGAGAGCAATGGCGTCGCCGCTTGTTTGGAAGGTCTCCAACGACTAC…
>Race1-HN05
ATGGGCGGTGAAGTCTCAAACAAGACCTGGGTCTTCAAAAAGTCACCCTCAGGCCTACCAGAGCCCGGCGTCCATACCGCTTTCGAGGACCGACCCTTGAGCCTGGTCGCACCACCCGGCGGTCTGGTCATCAAGCTCCTCACAGCTGGTCTCGATCCCCATCAGAGAGACCGCATGCGAGGAGCTGGAAACGTTGACTACGTTCCTGGCTATGAAGTCAACGAGCCCATCACCAACTTCTCGATTGCGAAGGTCATCCGCTCAGACAATGAGGCTTTTGAGCAAGGCAGCTTAATCGCTGGTAGTCTTCCTATCGCTGAGTATGGCATCATTCCTAAAGAGCTCATTGACGCGAGAGCTATGGCGTCACCGCTTGTTTGGAAGGTCTCCAACGACTAC…
>Race1-Mal6
ATGGGCGGTGAAGTCTCAAACAAGACCTGGGTCTTCAAAAAGTCACCCTCAGGCCTACCAGAGCCCGGCGTCCATACCGCTTTCGAGGACCGACCCTTGAGCCTGGTCGCACCACCCGGCGGTCTGGTCATCAAGCTCCTCACAGCTGGTCTCGATCCCCATCAGAGAGACCGCATGCGAGGAGCTGGAAACGTTGACTACGTTCCTGGCTATGAAGTCAACGAGCCCATCACCAACTTCTCGATTGCGAAGGTCATCCGCTCAGACAATGAGGCTTTTGAGCAAGGCAGCTTAATCGCTGGTAGTCTTCCTATCGCTGAGTATGGCATCATTCCTAAAGAGCTCATTGACGCGAGAGCTATGGCGTCACCGCTTGTTTGGAAGGTCTCCAACGACTAC…
>Race1-MW2
ATGGGCGGTGAAGTCTCAAACAAGACCTGGGTCTTCAAGCAGTCGCCCTCAGGCCTACCAGAGCCCGGCGTCCATACCGCTTTCGAGGACCGACCCTTGAGCCTAGTCGCACCACCCGGCGGTCTGGTCATCAAGCTCCTCACAGCTGGTCTCGATCCTCATCAGAGAGATCGCATGCGAGGAGCTGGCAACGTTGACTACGTACCTGGCTATGAAGTCAACGAGCCCATCACCAACTTCTCGATTGCAAAGGTCATCCGCTCAGACAATGCCGCCTTTGAAGAGGGGAGCCTGATCGCTGGTAGTCTTCCTATCGCTGAGTATGGCATCATTCCTAAAGAGCTCATTGACGCGAGAGCAATGGCGTCGCCGCTTGTTTGGAAGGTCTCCAACGACTAC…
>Race1-MW40
ATGGGCGGTGAAGTCTCAAACAAGACCTGGGTCTTCAAGCAGTCGCCCTCAGGCCTACCAGAGCCCGGCGTCCATACCGCTTTCGAGGACCGACCCTTGAGCCTAGTCGCACCACCCGGCGGTCTGGTCATCAAGCTCCTCACAGCTGGTCTCGATCCTCATCAGAGAGATCGCATGCGAGGAGCTGGCAACGTTGACTACGTACCTGGCTATGAAGTCAACGAGCCCATCACCAACTTCTCGATTGCAAAGGTCATCCGCTCAGACAATGCCGCCTTTGAAGAGGGGAGCCTGATCGCTGGTAGTCTTCCTATCGCTGAGTATGGCATCATTCCTAAAGAGCTCATTGACGCGAGAGCAATGGCGTCGCCGCTTGTTTGGAAGGTCTCCAACGACTAC…
>STR4-105
ATGGGCGGTGAAGTCTCAAACAAGACCTGGGTCTTCAAAAAGTCACCCTCAGGCCTACCAGAGCCCGGCGTCCATACCGCTTTCGAGGACCGACCCTTGAGCCTGGTCGCACCACCCGGCGGTCTGGTCATCAAGCTCCTCACGGCTGGTCTCGATCCCCATCAGAGAGACCGCATGCGAGGAGCTGGAAACGTTGACTACGTTCCTGGCTATGAGGTCAACGAGCCCATCACCAACTTCTCGATTGCGAAGGTCATCCGCTCAGAGAACGAGGCTTTTGAGCAAGGCAGCTTAATCGCTGGTAGTCTTCCTATCGCTGAGTACGGCATCATTCCTAAAGAGCTCATTGACGCGAGAGCTATGGCGTCGCCGCTTGTTTGGAAGGTCTCCAACGACTAC…
>STR4-1089
ATGGGCGGTGAAGTCTCAAACAAGACCTGGGTCTTCAAAAAGTCACCCTCAGGCCTACCAGAGCCCGGCGTCCATACCGCTTTCGAGGACCGACCCTTGAGCCTGGTCGCACCACCCGGCGGTCTGGTCATCAAGCTCCTCACGGCTGGTCTCGATCCCCATCAGAGAGACCGCATGCGAGGAGCTGGAAACGTTGACTACGTTCCTGGCTATGAGGTCAACGAGCCCATCACCAACTTCTCGATTGCGAAGGTCATCCGCTCAGAGAACGAGGCTTTTGAGCAAGGCAGCTTAATCGCTGGTAGTCTTCCTATCGCTGAGTACGGCATCATTCCTAAAGAGCTCATTGACGCGAGAGCTATGGCGTCGCCGCTTGTTTGGAAGGTCTCCAACGACTAC…
>STR4-187
ATGGGCGGTGAAGTCTCAAACAAGACCTGGGTCTTCAAAAAGTCACCCTCAGGCCTACCAGAGCCCGGCGTCCATACCGCTTTCGAGGACCGACCCTTGAGCCTGGTCGCACCACCCGGCGGTCTGGTCATCAAGCTCCTCACGGCTGGTCTCGATCCCCATCAGAGAGACCGCATGCGAGGAGCTGGAAACGTTGACTACGTTCCTGGCTATGAGGTCAACGAGCCCATCACCAACTTCTCGATTGCGAAGGTCATCCGCTCAGAGAACGAGGCTTTTGAGCAAGGCAGCTTAATCGCTGGTAGTCTTCCTATCGCTGAGTATGGCATCATTCCTAAAGAGCTCATTGACGCGAGAGCTATGGCGTCACCGCTTGTTTGGAAGGTCTCCAACGACTAC…
>STR4-195
ATGGGCGGTGAAGTCTCAAACAAGACCTGGGTTTTCAAAAAGTCACCCTCAGGCCTACCAGAGCCCGGCGTCCATACCGCTTTCGAGGACCGACCCTTGAGCCTGGTCGCACCACCCGGCGGTCTGGTCATCAAGCTCCTCACGGCTGGTCTCGATCCCCATCAGAGAGACCGCATGCGAGGAGCTGGAAACGTTGACTACGTTCCTGGCTATGAGGTCAACGAGCCCATCACCAACTTCTCGATTGCGAAGGTCATCCGCTCAGAGAACGAGGCTTTTGAGCAAGGCAGCTTAATCGCTGGTAGTCTTCCTATCGCTGAGTACGGCATCATTCCTAAAGAGCTCATTGACGCGAGAGCTATGGCGTCGCCGCTTGTTTGGAAGGTCTCCAACGACTAC…
>STR4-612
ATGGGCGGTGAAGTCTCAAACAAGACCTGGGTCTTCAAAAAGTCACCCTCAGGCCTACCAGAGCCCGGCGTCCATACCGCTTTCGAGGACCGACCCTTGAGCCTGGTCGCACCACCCGGCGGTCTGGTCATCAAGCTCCTCACGGCTGGTCTCGATCCCCATCAGAGAGACCGCATGCGAGGAGCTGGAAACGTTGACTACGTTCCTGGCTATGAGGTCAACGAGCCCATCACCAACTTCTCGATTGCGAAGGTCATCCGCTCAGAGAACGAGGCTTTTGAGCAAGGCAGCTTAATCGCTGGTAGTCTTCCTATCGCTGAGTACGGCATCATTCCTAAAGAGCTCATTGACGCGAGAGCTATGGCGTCGCCGCTTGTTTGGAAGGTCTCCAACGACTAC…
>STR4-618
ATGGGCGGTGAAGTCTCAAACAAGACCTGGGTCTTCAAAAAGTCACCCTCAGGCCTACCAGAGCCCGGCGTCCATACCGCTTTCGAGGACCGACCCTTGAGCCTGGTCGCACCACCCGGCGGTCTGGTCATCAAGCTCCTCACGGCTGGTCTCGATCCCCATCAGAGAGACCGCATGCGAGGAGCTGGAAACGTTGACTACGTTCCTGGCTATGAGGTCAACGAGCCCATCACCAACTTCTCGATTGCGAAGGTCATCCGCTCAGAGAACGAGGCTTTTGAGCAAGGCAGCTTAATCGCTGGTAGTCTTCCTATCGCTGAGTATGGCATCATTCCTAAAGAGCTCATTGACGCGAGAGCTATGGCGTCACCGCTTGTTTGGAAGGTCTCCAACGACTAC…
>STR4-980
ATGGGCGGTGAAGTCTCAAACAAGACCTGGGTCTTCAAAAAGTCACCCTCAGGCCTACCAGAGCCCGGCGTCCATACCGCTTTCGAGGACCGACCCTTGAGCCTGGTCGCACCACCCGGCGGTCTGGTCATCAAGCTCCTCACGGCTGGTCTCGATCCCCATCAGAGAGACCGCATGCGAGGAGCTGGAAACGTTGACTACGTTCCTGGCTATGAGGTCAACGAGCCCATCACCAACTTCTCGATTGCGAAGGTCATCCGCTCAGAGAACGAGGCTTTTGAGCAAGGCAGCTTAATCGCTGGTAGTCTTCCTATCGCTGAGTACGGCATCATTCCTAAAGAGCTCATTGACGCGAGAGCTATGGCGTCGCCGCTTGTTTGGAAGGTCTCCAACGACTAC…
>STR4-GD26
ATGGGCGGTGAAGTCTCAAACAAGACCTGGGTCTTCAAAAAGTCACCCTCAGGCCTACCAGAGCCCGGCGTCCATACCGCTTTCGAGGACCGACCCTTGAGCCTGGTCGCACCACCCGGCGGTCTGGTCATCAAGCTCCTCACGGCTGGTCTCGATCCCCATCAGAGAGACCGCATGCGAGGAGCTGGAAACGTTGACTACGTTCCTGGCTATGAGGTCAACGAGCCCATCACCAACTTCTCGATTGCGAAGGTCATCCGCTCAGAGAACGAGGCTTTTGAGCAAGGCAGCTTAATCGCTGGTAGTCTTCCTATCGCTGAGTACGGCATCATTCCTAAAGAGCTCATTGACGCGAGAGCTATGGCGTCGCCGCTTGTTTGGAAGGTCTCCAACGACTAC…
>STR4-II12
ATGGGCGGTGAAGTCTCAAACAAGACCTGGGTCTTCAAAAAGTCACCCTCAGGCCTACCAGAGCCCGGCGTCCATACCGCTTTCGAGGACCGACCCTTGAGCCTGGTCGCACCACCCGGCGGTCTGGTCATCAAGCTCCTCACGGCTGGTCTCGATCCCCATCAGAGAGACCGCATGCGAGGAGCTGGAAACGTTGACTACGTTCCTGGCTATGAGGTCAACGAGCCCATCACCAACTTCTCGATTGCGAAGGTCATCCGCTCAGAGAACGAGGCTTTTGAGCAAGGCAGCTTAATCGCTGGTAGTCTTCCTATCGCTGAGTATGGCATCATTCCTAAAGAGCTCATTGACGCGAGAGCTATGGCGTCACCGCTTGTTTGGAAGGTCTCCAACGACTAC…
>STR4-M3
ATGGGCGGTGAAGTCTCAAACAAGACCTGGGTCTTCAAAAAGTCACCCTCAGGCCTACCAGAGCCCGGCGTCCATACCGCTTTCGAGGACCGACCCTTGAGCCTGGTCGCACCACCCGGCGGTCTGGTCATCAAGCTCCTCACGGCTGGTCTCGATCCCCATCAGAGAGACCGCATGCGAGGAGCTGGAAACGTTGACTACGTTCCTGGCTATGAGGTCAACGAGCCCATCACCAACTTCTCGATTGCGAAGGTCATCCGCTCAGAGAACGAGGCTTTTGAGCAAGGCAGCTTAATCGCTGGTAGTCTTCCTATCGCTGAGTATGGCATCATTCCTAAAGAGCTCATTGACGCGAGAGCTATGGCGTCACCGCTTGTTTGGAAGGTCTCCAACGACTAC…
>STR4-Pacovan
ATGGGCGGTGAAGTCTCAAACAAGACCTGGGTCTTCAAAAAGTCACCCTCAGGCCTACCAGAGCCCGGCGTCCATACCGCTTTCGAGGACCGACCCTTGAGCCTGGTCGCACCACCCGGCGGTCTGGTCATCAAGCTCCTCACGGCTGGTCTCGATCCCCATCAGAGAGACCGCATGCGAGGAGCTGGAAACGTTGACTACGTTCCTGGCTATGAGGTCAACGAGCCCATCACCAACTTCTCGATTGCGAAGGTCATCCGCTCAGAGAACGAGGCTTTTGAGCAAGGCAGCTTAATCGCTGGTAGTCTTCCTATCGCTGAGTACGGCATCATTCCTAAAGAGCTCATTGACGCGAGAGCTATGGCGTCGCCGCTTGTTTGGAAGGTCTCCAACGACTAC…
>STR4-SH3142
ATGGGCGGTGAAGTCTCAAACAAGACCTGGGTCTTCAAAAAGTCACCCTCAGGCCTACCAGAGCCCGGCGTCCATACCGCTTTCGAGGACCGACCCTTGAGCCTGGTCGCACCACCCGGCGGTCTGGTCATCAAGCTCCTCACGGCTGGTCTCGATCCCCATCAGAGAGACCGCATGCGAGGAGCTGGAAACGTTGACTACGTTCCTGGCTATGAGGTCAACGAGCCCATCACCAACTTCTCGATTGCGAAGGTCATCCGCTCAGAGAACGAGGCTTTTGAGCAAGGCAGCTTAATCGCTGGTAGTCTTCCTATCGCTGAGTACGGCATCATTCCTAAAGAGCTCATTGACGCGAGAGCTATGGCGTCGCCGCTTGTTTGGAAGGTCTCCAACGACTAC…
>TR4-CAV2318
ATGGGCGGTGAAGTCTCAAACAAGACCTGGGTCTTCAAAAAGTCACCCTCAGGCCTACCAGAGCCCGGCGTCCATACCGCTTTCGAGGACCGACCCTTGAGCCTGGTCGCACCACCCGGCGGTCTGGTCATCAAGCTCCTCACGGCTGGTCTCGATCCCCATCAGAGAGACCGCATGCGAGGAGCTGGAAACGTTGACTACGTTCCTGGCTATGAGGTCAACGAGCCCATCACCAACTTCTCGATTGCGAAGGTCATCCGCTCAGAGAACGAGGCTTTTGAGCAAGGCAGCTTAATCGCTGGTAGTCTTCCTATCGCTGAGTATGGCATCATTCCTAAAGAGCTCATTGACGCGAGAGCTATGGCGTCACCGCTTGTTTGGAAGGTCTCCAACGACTAC…
>TR4-CAV300
ATGGGCGGTGAAGTCTCAAACAAGACCTGGGTTTTCAAAAAGTCACCCTCAGGCCTACCAGAGCCCGGCGTCCATACCGCTTTCGAGGACCGACCCTTGAGCCTGGTCGCACCACCCGGCGGTCTGGTCATCAAGCTCCTCACGGCTGGTCTCGATCCCCATCAGAGAGACCGCATGCGAGGAGCTGGAAACGTTGACTACGTTCCTGGCTATGAGGTCAACGAGCCCATCACCAACTTCTCGATTGCGAAGGTCATCCGCTCAGAGAACGAGGCTTTTGAGCAAGGCAGCTTAATCGCTGGTAGTCTTCCTATCGCTGAGTACGGCATCATTCCTAAAGAGCTCATTGACGCGAGAGCTATGGCGTCGCCGCTTGTTTGGAAGGTCTCCAACGACTAC…
>TR4-HN17
ATGGGCGGTGAAGTCTCAAACAAGACCTGGGTTTTCAAAAAGTCACCCTCAGGCCTACCAGAGCCCGGCGTCCATACCGCTTTCGAGGACCGACCCTTGAGCCTGGTCGCACCACCCGGCGGTCTGGTCATCAAGCTCCTCACGGCTGGTCTCGATCCCCATCAGAGAGACCGCATGCGAGGAGCTGGAAACGTTGACTACGTTCCTGGCTATGAGGTCAACGAGCCCATCACCAACTTCTCGATTGCGAAGGTCATCCGCTCAGAGAACGAGGCTTTTGAGCAAGGCAGCTTAATCGCTGGTAGTCTTCCTATCGCTGAGTACGGCATCATTCCTAAAGAGCTCATTGACGCGAGAGCTATGGCGTCGCCGCTTGTTTGGAAGGTCTCCAACGACTAC…
>TR4-II5
ATGGGCGGTGAAGTCTCAAACAAGACCTGGGTTTTCAAAAAGTCACCCTCAGGCCTACCAGAGCCCGGCGTCCATACCGCTTTCGAGGACCGACCCTTGAGCCTGGTCGCACCACCCGGCGGTCTGGTCATCAAGCTCCTCACGGCTGGTCTCGATCCCCATCAGAGAGACCGCATGCGAGGAGCTGGAAACGTTGACTACGTTCCTGGCTATGAGGTCAACGAGCCCATCACCAACTTCTCGATTGCGAAGGTCATCCGCTCAGAGAACGAGGCTTTTGAGCAAGGCAGCTTAATCGCTGGTAGTCTTCCTATCGCTGAGTACGGCATCATTCCTAAAGAGCTCATTGACGCGAGAGCTATGGCGTCGCCGCTTGTTTGGAAGGTCTCCAACGACTAC…
>TR4-Mal2a
ATGGGCGGTGAAGTCTCAAACAAGACCTGGGTTTTCAAAAAGTCACCCTCAGGCCTACCAGAGCCCGGCGTCCATACCGCTTTCGAGGACCGACCCTTGAGCCTGGTCGCACCACCCGGCGGTCTGGTCATCAAGCTCCTCACGGCTGGTCTCGATCCCCATCAGAGAGACCGCATGCGAGGAGCTGGAAACGTTGACTACGTTCCTGGCTATGAGGTCAACGAGCCCATCACCAACTTCTCGATTGCGAAGGTCATCCGCTCAGAGAACGAGGCTTTTGAGCAAGGCAGCTTAATCGCTGGTAGTCTTCCTATCGCTGAGTACGGCATCATTCCTAAAGAGCTCATTGACGCGAGAGCTATGGCGTCGCCGCTTGTTTGGAAGGTCTCCAACGACTAC…
>TR4-STSUM5
ATGGGCGGTGAAGTCTCAAACAAGACCTGGGTTTTCAAAAAGTCACCCTCAGGCCTACCAGAGCCCGGCGTCCATACCGCTTTCGAGGACCGACCCTTGAGCCTGGTCGCACCACCCGGCGGTCTGGTCATCAAGCTCCTCACGGCTGGTCTCGATCCCCATCAGAGAGACCGCATGCGAGGAGCTGGAAACGTTGACTACGTTCCTGGCTATGAGGTCAACGAGCCCATCACCAACTTCTCGATTGCGAAGGTCATCCGCTCAGAGAACGAGGCTTTTGAGCAAGGCAGCTTAATCGCTGGTAGTCTTCCTATCGCTGAGTACGGCATCATTCCTAAAGAGCTCATTGACGCGAGAGCTATGGCGTCGCCGCTTGTTTGGAAGGTCTCCAACGACTAC…

## Sheet: FUB7
>FO25433
ATGGCAGAACAAGTCTTTCAGAACTTTGAGACCCTTCAGCTCCATGCTGGTTACACGCCGGATCCTCATACACGGTCCACTGCTGTTCCCATCTATGCGACATCTAGCTACACTTTTAACGATTCTGCTCATGGCGCCCGTCTTTTCGGCCTCAAGGAGCTCGGCAACATCTACAGCCGTCTTATGAACCCTACTGTTGATGTATTCGAGAAGCGAATTGCTGCCCTAGAAGGCGGTATTGCCGCTGCTGCAACCTCATCAGGTCAAGCCGCCCAGTTCCTCACCATCGCCACTCTCGCCAAGGCCGGTGATAACATCATTGCAAGCTCGCATTTGTACGGTGGTACATACAACCAGCTCAACGTTCTACTTCCCCGATTTGGTATCAAGACCAAGTTC…
>FO26406
ATGGCAGAACAAGTCTTTCAGAACTTTGAGACCCTTCAGCTCCATGCTGGTTACACGCCGGATCCTCACACACGGTCCACTGCTGTTCCCATCTATGCGACATCTAGCTACACTTTTAACGATTCTGCTCATGGCGCCCGTCTTTTCGGCCTCAAGGAGCTCGGCAACATCTACAGCCGTCTTATGAACCCTACTGTTGATGTATTCGAGAAGCGAATTGCTGCTCTAGAAGGCGGTATTGCCGCTGCTGCAACCTCATCAGGCCAAGCCGCCCAGTTCCTCACCATCGCCACTCTCGCCAAGGCCGGTGATAACATTGTTGCCAGCTCGCATTTATACGGTGGCACGTACAACCAACTCAACGTGCTACTTCCCCGATTTGGTATCAAGACCAAGTTT…
>FO4287
ATGGCAGAACAAGTCTTTCAGAACTTTGAGACCCTTCAGCTCCATGCTGGTTACACGCCGGATCCTCACACACGGTCCACTGCTGTTCCCATCTATGCGACATCTAGCTACACTTTTAACGATTCTGCTCATGGCGCCCGTCTTTTCGGCCTCAAGGAGCTCGGCAACATCTACAGCCGTCTTATGAACCCTACTGTTGATGTATTCGAGAAGCGAATTGCTGCTCTAGAAGGCGGCATTGCCGCTGCTGCAACCTCATCAGGTCAAGCCGCCCAGTTCCTCACCATCGCCACTCTCGCCAAGGCCGGTGATAACATTGTTGCCAGCTCGCATTTGTACGGTGGCACGTACAACCAACTCAACGTGCTACTTCCCCGATTTGGTATCAAGACCAAGTTT…
>FO47
ATGGCAGAACAAGTCTTTCAGAACTTTGAGACCCTTCAGCTCCACGCTGGTTACACGCCGGATCCTCACACACGGTCCACTGCTGTTCCCATCTATGCGACATCTAGCTACACTTTTAACGATTCTGCTCATGGCGCCCGTCTTTTCGGCCTCAAGGAGCTCGGCAACATCTACAGCCGTCTTATGAACCCTACTGTTGATGTATTCGAGAAGCGAATTGCTGCTCTAGAAGGCGGTATTGCCGCTGCTGCAACGTCATCAGGTCAAGCCGCCCAGTTCCTCACCATCGCCACTCTCGCCAAGGCCGGTGATAACATTGTTGCCAGCTCGCATTTGTACGGTGGCACGTACAACCAACTCAACGTGCTACTTCCCCGATTTGGTATCAAGACCAAGTTT…
>FV7600
ATGGCAGAACAAGTCTTTCAGAACTTTGAGACCCTTCAGCTTCATGCTGGATACACGCCGGACCCGCACACGAGGTCCACTGCTGTTCCCATCTATGCGACATCTAGCTACACTTTCAACGACTCTGCTCATGGCGCGCGTCTCTTCGGTCTCAAAGAGCTCGGTAACATCTACAGTCGTCTCATGAACCCTACTGTAGATGTCTTCGAGAAGCGAATTGCGGCCCTAGAAGGTGGTATTGCCGCTGCTGCCACTTCTTCTGGTCAAGCTGCTCAGTTCCTCACCATTGCAACTCTGGCCAAGGCCGGTGATAATATTGTTGCCAGCTCCCATTTGTACGGTGGCACATACAATCAGCTCAACGTGCTATTTCCCCGATTTGGTATCAAGACCAAGTTC…
>JB255
ATGGCAGAACAAGTCTTTCAGAACTTTGAGACCCTTCAGCTTCATGCTGGTTACACGCCGGATCCTCACACACGGTCCACTGCTGTTCCCATCTATGCGACATCTAGCTACACTTTTAACGATTCTGCTCATGGCGCCCGTCTTTTCGGCCTCAAGGAGCTCGGCAACATCTACAGCCGTCTTATGAACCCTACTGTTGATGTATTCGAGAAGCGAATTGCTGCCCTAGAAGGTGGTATTGCCGCTGCTGCAACATCATCAGGTCAAGCCGCCCAGTTCCTCACCATCGCCACTCTCGCCAAGGCCGGTGATAACATTGTTGCCAGCTCGCATTTGTACGGTGGCACGTACAACCAACTCAACGTGCTACTTCCCCGATTTGGTATCAAGACCAAGTTC…
>JB553
ATGGCAGAACAAGTCTTTCAGAACTTTGAGACCCTTCAGCTTCATGCTGGTTACACGCCGGATCCTCACACACGGTCCACTGCTGTTCCCATCTATGCGACATCTAGCTACACTTTTAACGATTCTGCTCATGGCGCCCGTCTTTTCGGCCTCAAGGAGCTCGGCAACATCTACAGCCGTCTTATGAACCCTACTGTTGATGTATTCGAGAAGCGAATTGCTGCCCTAGAAGGTGGTATTGCCGCTGCTGCAACATCATCAGGTCAAGCCGCCCAGTTCCTCACCATCGCCACTCTCGCCAAGGCCGGTGATAACATTGTTGCCAGCTCGCATTTGTACGGTGGCACGTACAACCAACTCAACGTGCTACTTCCCCGATTTGGTATCAAGACCAAGTTC…
>Race1/2-188
ATGGCAGAACAAGTCTTTCAGAACTTTGAGACCCTACAGCTTCATGCTGGTTACACGCCGGATCCTCACACACGGTCCACTGCTGTTCCCATCTATGCGACATCTAGCTACACTTTCAACGATTCTGCTCATGGCGCCCGTCTTTTCGGCCTCAAGGAGCTCGGCAACATCTACAGCCGTCTTATGAACCCTACTGTTGATGTATTCGAGAAGCGAATTGCTGCCCTAGAAGGCGGTATTGCCGCTGCTGCAACCTCCTCCGGTCAAGCCGCCCAGTTCCTCACCATCGCCACTCTCGCCAAGGCCGGTGATAACATTGTTGCCAGCTCGCATTTGTACGGTGGCACGTACAACCAACTCAACGTGCTACTTCCCCGATTTGGTATCAAGACCAAGTTC…
>Race1/2-22994
ATGGCAGAACAAGTCTTTCAGAACTTTGAGACCCTACAGCTTCATGCTGGTTACACGCCGGATCCTCACACACGGTCCACTGCTGTTCCCATCTATGCGACATCTAGCTACACTTTCAACGATTCTGCTCATGGCGCCCGTCTTTTCGGCCTCAAGGAGCTCGGCAACATCTACAGCCGTCTTATGAACCCTACTGTTGATGTATTCGAGAAGCGAATTGCTGCCCTAGAAGGCGGTATTGCCGCTGCTGCAACCTCCTCCGGTCAAGCCGCCCAGTTCCTCACCATCGCCACTCTCGCCAAGGCCGGTGATAACATTGTTGCCAGCTCGCATTTGTACGGTGGCACGTACAACCAACTCAACGTGCTACTTCCCCGATTTGGTATCAAGACCAAGTTC…
>Race1/2-CAV2013
ATGGCAGAACAAGTCTTTCAGAACTTTGAGACCCTACAGCTTCATGCTGGTTACACGCCGGATCCTCACACACGGTCCACTGCTGTTCCCATCTATGCGACATCTAGCTACACTTTCAACGATTCTGCTCATGGCGCCCGTCTTTTCGGCCTCAAGGAGCTCGGCAACATCTACAGCCGTCTTATGAACCCTACTGTTGATGTATTCGAGAAGCGAATTGCTGCCCTAGAAGGCGGTATTGCCGCTGCTGCAACCTCCTCCGGTCAAGCCGCCCAGTTCCTCACCATCGCCACTCTCGCCAAGGCCGGTGATAACATTGTTGCCAGCTCGCATTTGTACGGTGGCACGTACAACCAACTCAACGTGCTACTTCCCCGATTTGGTATCAAGACCAAGTTC…
>Race1-1983
ATGGCAGAACAAGTCTTTCAGAACTTTGAGACCCTTCAGCTCCATGCTGGTTACACGCCGGATCCTCACACACGGTCCACTGCTGTTCCCATCTATGCGACATCTAGCTACACTTTCAACGATTCTGCTCATGGCGCCCGTCTTTTCGGCCTCAAGGAGCTCGGCAACATCTACAGCCGTCTTATGAACCCTACTGTTGATGTATTCGAGAAGCGAATTGCTGCCCTAGAAGGCGGTATTGCCGCTGCTGCAACCTCCTCCGGTCAAGCCGCCCAGTTCCTCACCATCGCCACTGTCGCCAAGGCCGGTGATAACATTGTTGCCAGCTCGCATTTGTACGGTGGCACGTACAACCAACTCAACGTGCTACTTCCCCGATTTGGTATCAAGACCAAGTTC…
>Race1-24223
ATGGCAGAACAAGTCTTTCAGAACTTTGAGACCCTACAGCTTCATGCTGGTTACACGCCGGATCCTCACACACGGTCCACTGCTGTTCCCATCTATGCGACATCTAGCTACACTTTCAACGATTCTGCTCATGGCGCCCGTCTTTTCGGCCTCAAGGAGCTCGGCAACATCTACAGCCGTCTTATGAACCCTACTGTTGATGTATTCGAGAAGCGAATTGCTGCCCTAGAAGGCGGTATTGCCGCTGCTGCAACCTCCTCCGGTCAAGCCGCCCAGTTCCTCACCATCGCCACTCTCGCCAAGGCCGGTGATAACATTGTTGCCAGCTCGCATTTGTACGGTGGCACGTACAACCAACTCAACGTGCTACTTCCCCGATTTGGTATCAAGACCAAGTTC…
>Race1-623
ATGGCAGAACAAGTCTTTCAGAACTTTGAGACCCTACAGCTTCATGCTGGTTACACGCCGGATCCTCACACACGGTCCACTGCTGTTCCCATCTATGCGACATCTAGCTACACTTTCAACGATTCTGCTCATGGCGCCCGTCTTTTCGGCCTCAAGGAGCTCGGCAACATCTACAGCCGTCTTATGAACCCTACTGTTGATGTATTCGAGAAGCGAATTGCTGCCCTAGAAGGCGGTATTGCCGCTGCTGCAACCTCCTCCGGTCAAGCCGCCCAGTTCCTCACCATCGCCACTCTCGCCAAGGCCGGTGATAACATTGTTGCCAGCTCGCATTTGTACGGTGGCACGTACAACCAACTCAACGTGCTACTTCCCCGATTTGGTATCAAGACCAAGTTC…
>Race1-871
ATGGCAGAACAAGTCTTTCAGAACTTTGAGACCCTACAGCTTCATGCTGGTTACACGCCGGATCCTCACACACGGTCCACTGCTGTTCCCATCTATGCGACATCTAGCTACACTTTCAACGATTCTGCTCATGGCGCCCGTCTTTTCGGCCTCAAGGAGCTCGGCAACATCTACAGCCGTCTTATGAACCCTACTGTTGATGTATTCGAGAAGCGAATTGCTGCCCTAGAAGGCGGTATTGCCGCTGCTGCAACCTCCTCCGGTCAAGCCGCCCAGTTCCTCACCATCGCCACTCTCGCCAAGGCCGGTGATAACATTGTTGCCAGCTCGCATTTGTACGGTGGCACGTACAACCAACTCAACGTGCTACTTCCCCGATTTGGTATCAAGACCAAGTTC…
>Race1-939
ATGGCAGAACAAGTCTTTCAGAACTTTGAGACCCTTCAGCTCCATGCTGGTTACACGCCGGATCCTCACACACGGTCCACTGCTGTTCCCATCTATGCGACATCTAGCTACACTTTCAACGATTCTGCTCATGGCGCCCGTCTTTTCGGCCTCAAGGAGCTCGGCAACATCTACAGCCGTCTTATGAACCCTACTGTTGATGTATTCGAGAAGCGAATTGCTGCCCTAGAAGGCGGTATTGCCGCTGCTGCAACCTCCTCCGGTCAAGCCGCCCAGTTCCTCACCATCGCCACTGTCGCCAAGGCCGGTGATAACATTGTTGCCAGCTCGCATTTGTACGGTGGCACGTACAACCAACTCAACGTGCTACTTCCCCGATTTGGTATCAAGACCAAGTTC…
>Race1-967
ATGGCAGAACAAGTCTTTCAGAACTTTGAGACCCTTCAGCTCCATGCTGGTTACACGCCGGATCCTCACACACGGTCCACTGCTGTTCCCATCTATGCGACATCTAGCTACACTTTCAACGATTCTGCTCATGGGGCCCGTCTTTTCGGCCTCAAGGAGCTCGGCAACATCTACAGCCGTCTTATGAACCCTACTGTTGATGTATTCGAGAAGCGAATTGCTGCCCTAGAAGGCGGTATTGCCGCTGCTGCAACCTCCTCCGGTCAAGCCGCCCAGTTCCTCACCATCGCCACTCTCGCCAAGGCCGGTGATAACATTGTTGCCAGCTCGCATTTGTACGGTGGCACGTACAACCAACTCAACGTGCTACTTCCCCGATTTGGTATCAAGACCAAGTTC…
>Race1-GD01
ATGGCAGAACAAGTCTTTCAGAACTTTGAGACCCTTCAGCTCCATGCTGGTTACACGCCGGATCCTCACACACGGTCCACTGCTGTTCCCATCTATGCGACATCTAGCTACACTTTTAACGATTCTGCTCATGGCGCCCGTCTTTTCGGCCTCAAGGAGCTCGGCAACATCTACAGCCGTCTTATGAACCCTACTGTTGATGTATTCGAGAAGCGAATTGCTGCCCTAGAAGGCGGTATTGCCGCTGCTGCAACCTCATCAGGTCAAGCCGCCCAGTTCCTCACCATCGCCACTCTCGCCAAGGCCGGTGATAACATTGTTGCCAGCTCGCATTTGTACGGTGGCACGTACAACCAACTCAACGTGCTACTTCCCCGATTTGGTATCAAGACCAAGTTC…
>Race1-HN05
ATGGCAGAACAAGTCTTTCAGAACTTTGAGACCCTTCAGCTCCATGCTGGTTACACGCCGGATCCTCACACACGGTCCACTGCTGTTCCCATCTATGCGACATCTAGCTACACTTTCAACGATTCTGCTCATGGCGCCCGTCTTTTCGGCCTCAAGGAGCTCGGCAACATCTACAGCCGTCTTATGAACCCTACTGTTGATGTATTCGAGAAGCGAATTGCTGCCCTAGAAGGCGGTATTGCCGCTGCTGCAACCTCCTCCGGTCAAGCCGCCCAGTTCCTCACCATCGCCACTGTCGCCAAGGCCGGTGATAACATTGTTGCCAGCTCGCATTTGTACGGTGGCACGTACAACCAACTCAACGTGCTACTTCCCCGATTTGGTATCAAGACCAAGTTC…
>Race1-Mal6
ATGGCAGAACAAGTCTTTCAGAACTTTGAGACCCTACAGCTTCATGCTGGTTACACGCCGGATCCTCACACACGGTCCACTGCTGTTCCCATCTATGCGACATCTAGCTACACTTTCAACGATTCTGCTCATGGCGCCCGTCTTTTCGGCCTCAAGGAGCTCGGCAACATCTACAGCCGTCTTATGAACCCTACTGTTGATGTATTCGAGAAGCGAATTGCTGCCCTAGAAGGCGGTATTGCCGCTGCTGCAACCTCCTCCGGTCAAGCCGCCCAGTTCCTCACCATCGCCACTCTCGCCAAGGCCGGTGATAACATTGTTGCCAGCTCGCATTTGTACGGTGGCACGTACAACCAACTCAACGTGCTACTTCCCCGATTTGGTATCAAGACCAAGTTC…
>Race1-MW2
ATGGCAGAACAAGTCTTTCAGAACTTTGAGACCCTTCAGCTTCATGCTGGTTACACGCCGGATCCTCACACACGGTCCACTGCTGTTCCCATCTATGCGACATCTAGTTACACTTTTAACGATTCTGCTCATGGCGCCCGTCTTTTCGGCCTCAAGGAGCTCGGCAACATCTACAGCCGTCTTATGAACCCTACTGTTGATGTATTCGAGAAGCGAATTGCTGCCCTAGAAGGCGGTATTGCCGCTGCTGCAACATCATCAGGTCAAGCCGCCCAGTTCCTCACCATCGCCACTCTCGCCAAGGCCGGTGATAACATTGTTGCCAGCTCGCATTTGTACGGTGGCACGTACAACCAACTCAACGTGCTACTTCCCCGATTTGGTATCAAGACCAAGTTC…
>Race1-MW40
ATGGCAGAACAAGTCTTTCAGAACTTTGAGACCCTTCAGCTTCATGCTGGTTACACGCCGGATCCTCACACACGGTCCACTGCTGTTCCCATCTATGCGACATCTAGTTACACTTTTAACGATTCTGCTCATGGCGCCCGTCTTTTCGGCCTCAAGGAGCTCGGCAACATCTACAGCCGTCTTATGAACCCTACTGTTGATGTATTCGAGAAGCGAATTGCTGCCCTAGAAGGCGGTATTGCCGCTGCTGCAACATCATCAGGTCAAGCCGCCCAGTTCCTCACCATCGCCACTCTCGCCAAGGCCGGTGATAACATTGTTGCCAGCTCGCATTTGTACGGTGGCACGTACAACCAACTCAACGTGCTACTTCCCCGATTTGGTATCAAGACCAAGTTC…
>STR4-105
ATGGCAGAGCAAGTCTTTCAGAACTTTGAGACCCTTCAGCTCCATGCTGGTTACACGCCGGATCCTCACACACGGTCCACTGCTGTTCCCATCTATGCGACATCTAGCTATACTTTCAATGACTCTGCTCATGGAGCGCGTCTCTTCGGTCTCAAGGAGCTCGGCAACATCTACAGTCGTCTCATGAACCCTACTGTTGATGTATTCGAGAAGCGAATTGCTGCCCTAGAAGGCGGCATTGCCGCTGCTGCCACTTCCTCAGGTCAAGCCGCCCAGTTCCTCACAATCGCCACCCTCGCCAAGGCCGGTGATAACATTGTTGCCAGCTCGCATTTGTACGGTGGCACATACAACCAGCTTAACGTGCTACTTCCCCGATTTGGTATCAAGACCAAGTTC…
>STR4-1089
ATGGCAGAGCAAGTCTTTCAGAACTTTGAGACCCTTCAGCTCCATGCTGGTTACACGCCGGATCCTCACACACGGTCCACTGCTGTTCCCATCTATGCGACATCTAGCTATACTTTCAATGACTCTGCTCATGGAGCGCGTCTCTTCGGTCTCAAGGAGCTCGGCAACATCTACAGTCGTCTCATGAACCCTACTGTTGATGTATTCGAGAAGCGAATTGCTGCCCTAGAAGGCGGCATTGCCGCTGCTGCCACTTCCTCAGGTCAAGCCGCCCAGTTCCTCACAATCGCCACCCTCGCCAAGGCCGGTGATAACATTGTTGCCAGCTCGCATTTGTACGGTGGCACATACAACCAGCTTAACGTGCTACTTCCCCGATTTGGTATCAAGACCAAGTTC…
>STR4-187
ATGGCAGAGCAAGTCTTTCAGAACTTTGAGACCCTTCAGCTCCATGCTGGTTACACGCCGGATCCTCACACACGGTCCACTGCTGTTCCCATCTATGCGACATCTAGCTATACTTTCAATGACTCTGCTCATGGAGCGCGTCTCTTCGGTCTCAAGGAGCTCGGCAACATCTACAGTCGTCTCATGAACCCTACTGTTGATGTATTCGAGAAGCGAATTGCTGCCCTAGAAGGCGGCATTGCCGCTGCTGCCACTTCCTCAGGTCAAGCCGCCCAGTTCCTCACAATCGCCACCCTCGCCAAGGCCGGCGATAACATTGTTGCCAGCTCGCATTTGTACGGTGGCACATACAACCAGCTTAACGTGCTACTTCCCCGATTTGGTATCAAGACCAAGTTC…
>STR4-195
ATGGCAGAGCAAGTCTTTCAGAACTTTGAGACCCTTCAGCTCCATGCTGGTTACACGCCGGATCCTCACACACGGTCCACTGCTGTTCCCATCTATGCGACATCTAGCTATACTTTCAATGACTCTGCTCATGGAGCGCGTCTCTTCGGTCTCAAGGAGCTCGGCAACATCTACAGTCGTCTCATGAACCCTACTGTTGATGTATTCGAGAAGCGAATTGCTGCCCTAGAAGGCGGCATTGCCGCTGCTGCCACTTCCTCAGGTCAAGCCGCCCAGTTCCTCACAATCGCCACCCTCGCCAAGGCCGGTGATAACATTGTTGCCAGCTCGCATTTGTACGGTGGCACATACAACCAGCTTAACGTGCTACTTCCCCGATTTGGTATCAAGACCAAGTTC…
>STR4-612
ATGGCAGAGCAAGTCTTTCAGAACTTTGAGACCCTTCAGCTCCATGCTGGTTACACGCCGGATCCTCACACACGGTCCACTGCTGTTCCCATCTATGCGACATCTAGCTATACTTTCAATGACTCTGCTCATGGAGCGCGTCTCTTCGGTCTCAAGGAGCTCGGCAACATCTACAGTCGTCTCATGAACCCTACTGTTGATGTATTCGAGAAGCGAATTGCTGCCCTAGAAGGCGGCATTGCCGCTGCTGCCACTTCCTCAGGTCAAGCCGCCCAGTTCCTCACAATCGCCACCCTCGCCAAGGCCGGTGATAACATTGTTGCCAGCTCGCATTTGTACGGTGGCACATACAACCAGCTTAACGTGCTACTTCCCCGATTTGGTATCAAGACCAAGTTC…
>STR4-618
ATGGCAGAGCAAGTCTTTCAGAACTTTGAGACCCTTCAGCTCCATGCTGGTTACACGCCGGATCCTCACACACGGTCCACTGCTGTTCCCATCTATGCGACATCTAGCTATACTTTCAATGACTCTGCTCATGGAGCGCGTCTCTTCGGTCTCAAGGAGCTCGGCAACATCTACAGTCGTCTCATGAACCCTACTGTTGATGTATTCGAGAAGCGAATTGCTGCCCTAGAAGGCGGCATTGCCGCTGCTGCCACTTCCTCAGGTCAAGCCGCCCAGTTCCTCACAATCGCCACCCTCGCCAAGGCCGGTGATAACATTGTTGCCAGCTCGCATTTGTACGGTGGCACATACAACCAGCTTAACGTGCTACTTCCCCGATTTGGTATCAAGACCAAGTTC…
>STR4-980
ATGGCAGAGCAAGTCTTTCAGAACTTTGAGACCCTTCAGCTCCATGCTGGTTACACGCCGGATCCTCACACACGGTCCACTGCTGTTCCCATCTATGCGACATCTAGCTATACTTTCAATGACTCTGCTCATGGAGCGCGTCTCTTCGGTCTCAAGGAGCTCGGCAACATCTACAGTCGTCTCATGAACCCTACTGTTGATGTATTCGAGAAGCGAATTGCTGCCCTAGAAGGCGGCATTGCCGCTGCTGCCACTTCCTCAGGTCAAGCCGCCCAGTTCCTCACAATCGCCACCCTCGCCAAGGCCGGTGATAACATTGTTGCCAGCTCGCATTTGTACGGTGGCACATACAACCAGCTTAACGTGCTACTTCCCCGATTTGGTATCAAGACCAAGTTC…
>STR4-GD26
ATGGCAGAGCAAGTCTTTCAGAACTTTGAGACCCTTCAGCTCCATGCTGGTTACACGCCGGATCCTCACACACGGTCCACTGCTGTTCCCATCTATGCGACATCTAGCTATACTTTCAATGACTCTGCTCATGGAGCGCGTCTCTTCGGTCTCAAGGAGCTCGGCAACATCTACAGTCGTCTCATGAACCCTACTGTTGATGTATTCGAGAAGCGAATTGCTGCCCTAGAAGGCGGCATTGCCGCTGCTGCCACTTCCTCAGGTCAAGCCGCCCAGTTCCTCACAATCGCCACCCTCGCCAAGGCCGGTGATAACATTGTTGCCAGCTCGCATTTGTACGGTGGCACATACAACCAGCTTAACGTGCTACTTCCCCGATTTGGTATCAAGACCAAGTTC…
>STR4-II12
ATGGCAGAGCAAGTCTTTCAGAACTTTGAGACCCTTCAGCTCCATGCTGGTTACACGCCGGATCCTCACACACGGTCCACTGCTGTTCCCATCTATGCGACATCTAGCTATACTTTCAATGACTCTGCTCATGGAGCGCGTCTCTTCGGTCTCAAGGAGCTCGGCAACATCTACAGTCGTCTCATGAACCCTACTGTTGATGTATTCGAGAAGCGAATTGCTGCCCTAGAAGGCGGCATTGCCGCTGCTGCCACTTCCTCAGGTCAAGCCGCCCAGTTCCTCACAATCGCCACCCTCGCCAAGGCCGGCGATAACATTGTTGCCAGCTCGCATTTGTACGGTGGCACATACAACCAGCTTAACGTGCTACTTCCCCGATTTGGTATCAAGACCAAGTTC…
>STR4-M3
ATGGCAGAGCAAGTCTTTCAGAACTTTGAGACCCTTCAGCTCCATGCTGGTTACACGCCGGATCCTCACACACGGTCCACTGCTGTTCCCATCTATGCGACATCTAGCTATACTTTCAATGACTCTGCTCATGGAGCGCGTCTCTTCGGTCTCAAGGAGCTCGGCAACATCTACAGTCGTCTCATGAACCCTACTGTTGATGTATTCGAGAAGCGAATTGCTGCCCTAGAAGGCGGCATTGCCGCTGCTGCCACTTCCTCAGGTCAAGCCGCCCAGTTCCTCACAATCGCCACCCTCGCCAAGGCCGGCGATAACATTGTTGCCAGCTCGCATTTGTACGGTGGCACATACAACCAGCTTAACGTGCTACTTCCCCGATTTGGTATCAAGACCAAGTTC…
>STR4-Pacovan
ATGGCAGAGCAAGTCTTTCAGAACTTTGAGACCCTTCAGCTCCATGCTGGTTACACGCCGGATCCTCACACACGGTCCACTGCTGTTCCCATCTATGCGACATCTAGCTATACTTTCAATGACTCTGCTCATGGAGCGCGTCTCTTCGGTCTCAAGGAGCTCGGCAACATCTACAGTCGTCTCATGAACCCTACTGTTGATGTATTCGAGAAGCGAATTGCTGCCCTAGAAGGCGGCATTGCCGCTGCTGCCACTTCCTCAGGTCAAGCCGCCCAGTTCCTCACAATCGCCACCCTCGCCAAGGCCGGTGATAACATTGTTGCCAGCTCGCATTTGTACGGTGGCACATACAACCAGCTTAACGTGCTACTTCCCCGATTTGGTATCAAGACCAAGTTC…
>STR4-SH3142
ATGGCAGAGCAAGTCTTTCAGAACTTTGAGACCCTTCAGCTCCATGCTGGTTACACGCCGGATCCTCACACACGGTCCACTGCTGTTCCCATCTATGCGACATCTAGCTATACTTTCAATGACTCTGCTCATGGAGCGCGTCTCTTCGGTCTCAAGGAGCTCGGCAACATCTACAGTCGTCTCATGAACCCTACTGTTGATGTATTCGAGAAGCGAATTGCTGCCCTAGAAGGCGGCATTGCCGCTGCTGCCACTTCCTCAGGTCAAGCCGCCCAGTTCCTCACAATCGCCACCCTCGCCAAGGCCGGTGATAACATTGTTGCCAGCTCGCATTTGTACGGTGGCACATACAACCAGCTTAACGTGCTACTTCCCCGATTTGGTATCAAGACCAAGTTC…
>TR4-CAV2318
ATGGCAGAGCAAGTCTTTCAGAACTTTGAGACCCTTCAGCTCCATGCTGGTTACACGCCGGATCCTCACACACGGTCCACTGCTGTTCCCATCTATGCGACATCTAGCTATACTTTCAATGACTCTGCTCATGGAGCGCGTCTCTTCGGTCTCAAGGAGCTCGGCAACATCTACAGTCGTCTCATGAACCCTACTGTTGATGTATTCGAGAAGCGAATTGCTGCCCTAGAAGGCGGCATTGCCGCTGCTGCCACTTCCTCAGGTCAAGCCGCCCAGTTCCTCACAATCGCCACCCTCGCCAAGGCCGGTGATAACATTGTTGCCAGCTCGCATTTGTACGGTGGCACATACAACCAGCTTAACGTGCTACTTCCCCGATTTGGTATCAAGACCAATTTC…
>TR4-CAV300
ATGGCAGAGCAAGTCTTTCAGAACTTTGAGACCCTTCAGCTCCATGCTGGTTACACGCCGGATCCTCACACACGGTCCACTGCTGTTCCCATCTATGCGACATCTAGCTATACTTTCAATGACTCTGCTCATGGAGCGCGTCTCTTCGGTCTCAAGGAGCTCGGCAACATCTACAGTCGTCTCATGAACCCTACTGTTGATGTATTCGAGAAGCGAATTGCTGCCCTAGAAGGCGGCATTGCCGCTGCTGCCACTTCCTCAGGTCAAGCCGCCCAGTTCCTCACAATCGCCACCCTCGCCAAGGCCGGTGATAACATTGTTGCCAGCTCGCATTTGTACGGTGGCACATACAACCAGCTTAACGTGCTACTTCCCCGATTTGGTATCAAGACCAAGTTC…
>TR4-HN17
ATGGCAGAGCAAGTCTTTCAGAACTTTGAGACCCTTCAGCTCCATGCTGGTTACACGCCGGATCCTCACACACGGTCCACTGCTGTTCCCATCTATGCGACATCTAGCTATACTTTCAATGACTCTGCTCATGGAGCGCGTCTCTTCGGTCTCAAGGAGCTCGGCAACATCTACAGTCGTCTCATGAACCCTACTGTTGATGTATTCGAGAAGCGAATTGCTGCCCTAGAAGGCGGCATTGCCGCTGCTGCCACTTCCTCAGGTCAAGCCGCCCAGTTCCTCACAATCGCCACCCTCGCCAAGGCCGGTGATAACATTGTTGCCAGCTCGCATTTGTACGGTGGCACATACAACCAGCTTAACGTGCTACTTCCCCGATTTGGTATCAAGACCAAGTTC…
>TR4-II5
ATGGCAGAGCAAGTCTTTCAGAACTTTGAGACCCTTCAGCTCCATGCTGGTTACACGCCGGATCCTCACACACGGTCCACTGCTGTTCCCATCTATGCGACATCTAGCTATACTTTCAATGACTCTGCTCATGGAGCGCGTCTCTTCGGTCTCAAGGAGCTCGGCAACATCTACAGTCGTCTCATGAACCCTACTGTTGATGTATTCGAGAAGCGAATTGCTGCCCTAGAAGGCGGCATTGCCGCTGCTGCCACTTCCTCAGGTCAAGCCGCCCAGTTCCTCACAATCGCCACCCTCGCCAAGGCCGGTGATAACATTGTTGCCAGCTCGCATTTGTACGGTGGCACATACAACCAGCTTAACGTGCTACTTCCCCGATTTGGTATCAAGACCAAGTTC…
>TR4-Mal2a
ATGGCAGAGCAAGTCTTTCAGAACTTTGAGACCCTTCAGCTCCATGCTGGTTACACGCCGGATCCTCACACACGGTCCACTGCTGTTCCCATCTATGCGACATCTAGCTATACTTTCAATGACTCTGCTCATGGAGCGCGTCTCTTCGGTCTCAAGGAGCTCGGCAACATCTACAGTCGTCTCATGAACCCTACTGTTGATGTATTCGAGAAGCGAATTGCTGCCCTAGAAGGCGGCATTGCCGCTGCTGCCACTTCCTCAGGTCAAGCCGCCCAGTTCCTCACAATCGCCACCCTCGCCAAGGCCGGTGATAACATTGTTGCCAGCTCGCATTTGTACGGTGGCACATACAACCAGCTTAACGTGCTACTTCCCCGATTTGGTATCAAGACCAAGTTC…
>TR4-STSUM5
ATGGCAGAGCAAGTCTTTCAGAACTTTGAGACCCTTCAGCTCCATGCTGGTTACACGCCGGATCCTCACACACGGTCCACTGCTGTTCCCATCTATGCGACATCTAGCTATACTTTCAATGACTCTGCTCATGGAGCGCGTCTCTTCGGTCTCAAGGAGCTCGGCAACATCTACAGTCGTCTCATGAACCCTACTGTTGATGTATTCGAGAAGCGAATTGCTGCCCTAGAAGGCGGCATTGCCGCTGCTGCCACTTCCTCAGGTCAAGCCGCCCAGTTCCTCACAATCGCCACCCTCGCCAAGGCCGGTGATAACATTGTTGCCAGCTCGCATTTGTACGGTGGCACATACAACCAGCTTAACGTGCTACTTCCCCGATTTGGTATCAAGACCAAGTTC…

[truncated: 5 more sheets: FUB8, FUB9, FUB10, FUB11, FUB12]
